# Supplementary material for: Genome-Wide Identification and Expression Profiling Analysis of the Long-Chain Acyl-CoA Synthetases Reveal Their Potential Roles in Wheat Male Fertility
Source: Int J Mol Sci. 2022 Oct 8;23(19):11942. doi: 10.3390/ijms231911942 (PMC9569584; doi:10.3390/ijms231911942)
Supplement: Supplementary file 1 [file ijms-23-11942-s001.zip]

Archive with 1 entries (1 files):
- ijms-1937606-supplementary.xlsx
