# Supplementary material for: Genome-Wide Identification and Expression Profiling Analysis of the Long-Chain Acyl-CoA Synthetases Reveal Their Potential Roles in Wheat Male Fertility
Source: Int J Mol Sci. 2022 Oct 8;23(19):11942. doi: 10.3390/ijms231911942 (PMC9569584; doi:10.3390/ijms231911942)
Supplement: Supplementary file 1 [file ijms-23-11942-s001.zip › ijms-1937606-supplementary.xlsx]

## Sheet: Table S1
Table S1. Detailed information of all LACS family genes identified in the wheat genome.
Name	Gene	Name	Chromosome	start	end	sense/antisense	Number of amino acids	Molecular weight	Theoretical pI
TaLACS1	TraesCS1A02G075000	TaLACS1	1A	58170681	58178010	-1	670	75.0465	6.56
TaLACS10	TraesCS4B02G133700	TaLACS10	4B	173354146	173367140	-1	613	67.8696	6.19
TaLACS11	TraesCS4D02G108300	TaLACS11	4D	87716640	87722336	-1	697	76.8964	7.52
TaLACS12	TraesCS4D02G128700	TaLACS12	4D	113151711	113165435	-1	695	76.6028	6.45
TaLACS13	TraesCS5A02G117700	TaLACS13	5A	239526892	239533263	1	698	76.8093	6.01
TaLACS14	TraesCS5A02G133200	TaLACS14	5A	299758641	299778532	1	700	76.9261	6.66
TaLACS15	TraesCS5A02G148700	TaLACS15	5A	326284124	326290029	1	667	73.6835	5.89
TaLACS16	TraesCS5A02G169600	TaLACS16	5A	362175073	362191053	-1	728	79.9272	8.49
TaLACS17	TraesCS5A02G411500	TaLACS17	5A	600065633	600070581	-1	662	73.7317	6.69
TaLACS18	TraesCS5B02G118000	TaLACS18	5B	208520180	208526650	1	698	76.8315	6.37
TaLACS19	TraesCS5B02G131800	TaLACS19	5B	245963248	245974388	-1	475	52.4774	8.4
TaLACS2	TraesCS1B02G093600	TaLACS2	1B	94976563	94983244	-1	670	75.0135	7.53
TaLACS20	TraesCS5B02G147300	TaLACS20	5B	275357307	275363596	1	662	73.191	6.01
TaLACS21	TraesCS5B02G166400	TaLACS21	5B	308556184	308567925	-1	728	79.8723	8.57
TaLACS22	TraesCS5B02G415100	TaLACS22	5B	589370812	589375752	-1	662	73.7747	6.66
TaLACS23	TraesCS5D02G129800	TaLACS23	5D	204320109	204326601	1	698	76.7374	6.21
TaLACS24	TraesCS5D02G141300	TaLACS24	5D	225245032	225260448	1	702	77.2275	6.87
TaLACS25	TraesCS5D02G144200	TaLACS25	5D	230413142	230418695	-1	614	68.621	6.4
TaLACS26	TraesCS5D02G174000	TaLACS26	5D	272360643	272372551	-1	728	79.8743	8.49
TaLACS27	TraesCS5D02G420300	TaLACS27	5D	480854658	480859856	-1	662	73.7428	7.49
TaLACS28	TraesCS7A02G115900	TaLACS28	7A	74138792	74156133	1	631	69.2578	5.99
TaLACS29	TraesCS7B02G012700	TaLACS29	7B	8880922	8889623	-1	650	71.5414	5.74
TaLACS3	TraesCS1D02G077600	TaLACS3	1D	59522811	59528496	-1	670	75.0284	6.56
TaLACS30	TraesCS7D02G110700	TaLACS30	7D	66700645	66709049	-1	650	71.273	5.86
TaLACS4	TraesCS3A02G237700	TaLACS4	3A	444455617	444465755	1	658	73.0246	5.54
TaLACS5	TraesCS3B02G266100	TaLACS5	3B	426958309	426966943	1	658	72.9567	5.6
TaLACS6	TraesCS3D02G237900	TaLACS6	3D	329482885	329491669	1	658	73.0028	5.6
TaLACS7	TraesCS4A02G184900	TaLACS7	4A	464548973	464568061	1	684	75.3303	6.76
TaLACS8	TraesCS4A02G207000	TaLACS8	4A	500352424	500357005	-1	700	77.0837	7.52
TaLACS9	TraesCS4B02G110600	TaLACS9	4B	124020646	124038265	-1	697	76.7172	7.52

## Sheet: Table S2
Table S2. Detailed information of cis-acting elements in the promoters of wheat TaLACS genes.
GENE	NAME	SEQ	LOCI	LEN	CIS	NAME	DES
TraesCS5B02G415100.1;TraesCS5B02G415100.2	HD-Zip 1	CAAT(A/T)ATTG	916	8.5	+	HD-Zip 1	Growth and development
TraesCS5A02G133200.2;TraesCS5A02G133200.4;TraesCS5A02G133200.3;TraesCS5A02G133200.5;TraesCS5A02G133200.6;TraesCS5A02G133200.1	RY-element	CATGCATG	1448	8	-	RY-element	Growth and development
TraesCS5B02G415100.1;TraesCS5B02G415100.2	RY-element	CATGCATG	1148	8	-	RY-element	Growth and development
TraesCS5D02G144200.1;TraesCS5D02G144200.2	NON-box	AGATCGACG	828	9	+	NON-box	Growth and development
TraesCS4D02G108300.1	GCN4_motif	TGAGTCA	719	7	+	GCN4_motif	Growth and development
TraesCS5B02G415100.1;TraesCS5B02G415100.2	AACA_motif	TAACAAACTCCA	1478	11	+	AACA_motif	Growth and development
TraesCS1A02G075000.1	as-1	TGACG	356	5	-	as-1	Growth and development
TraesCS1A02G075000.1	as-1	TGACG	1213	5	-	as-1	Growth and development
TraesCS1A02G075000.1	as-1	TGACG	1587	5	-	as-1	Growth and development
TraesCS1B02G093600.1	as-1	TGACG	35	5	+	as-1	Growth and development
TraesCS1B02G093600.1	as-1	TGACG	194	5	-	as-1	Growth and development
TraesCS1B02G093600.1	as-1	TGACG	205	5	+	as-1	Growth and development
TraesCS1B02G093600.1	as-1	TGACG	280	5	+	as-1	Growth and development
TraesCS1B02G093600.1	as-1	TGACG	880	5	-	as-1	Growth and development
TraesCS1B02G093600.1	as-1	TGACG	953	5	+	as-1	Growth and development
TraesCS1D02G077600.3;TraesCS1D02G077600.1;TraesCS1D02G077600.2	as-1	TGACG	134	5	-	as-1	Growth and development
TraesCS1D02G077600.3;TraesCS1D02G077600.1;TraesCS1D02G077600.2	as-1	TGACG	207	5	+	as-1	Growth and development
TraesCS1D02G077600.3;TraesCS1D02G077600.1;TraesCS1D02G077600.2	as-1	TGACG	230	5	+	as-1	Growth and development
TraesCS3A02G237700.3;TraesCS3A02G237700.1;TraesCS3A02G237700.2	as-1	TGACG	119	5	-	as-1	Growth and development
TraesCS3A02G237700.3;TraesCS3A02G237700.1;TraesCS3A02G237700.2	as-1	TGACG	150	5	-	as-1	Growth and development
TraesCS3A02G237700.3;TraesCS3A02G237700.1;TraesCS3A02G237700.2	as-1	TGACG	855	5	-	as-1	Growth and development
TraesCS3A02G237700.3;TraesCS3A02G237700.1;TraesCS3A02G237700.2	as-1	TGACG	1549	5	-	as-1	Growth and development
TraesCS3B02G266100.1	as-1	TGACG	1674	5	-	as-1	Growth and development
TraesCS3D02G237900.2;TraesCS3D02G237900.1	as-1	TGACG	779	5	-	as-1	Growth and development
TraesCS3D02G237900.2;TraesCS3D02G237900.1	as-1	TGACG	998	5	+	as-1	Growth and development
TraesCS3D02G237900.2;TraesCS3D02G237900.1	as-1	TGACG	1340	5	-	as-1	Growth and development
TraesCS3D02G237900.2;TraesCS3D02G237900.1	as-1	TGACG	1476	5	-	as-1	Growth and development
TraesCS4A02G184900.1;TraesCS4A02G184900.2	as-1	TGACG	223	5	-	as-1	Growth and development
TraesCS4A02G184900.1;TraesCS4A02G184900.2	as-1	TGACG	1222	5	+	as-1	Growth and development
TraesCS4A02G184900.1;TraesCS4A02G184900.2	as-1	TGACG	1470	5	-	as-1	Growth and development
TraesCS4A02G207000.1	as-1	TGACG	657	5	+	as-1	Growth and development
TraesCS4A02G207000.1	as-1	TGACG	1531	5	-	as-1	Growth and development
TraesCS4B02G110600.1	as-1	TGACG	53	5	+	as-1	Growth and development
TraesCS4B02G110600.1	as-1	TGACG	257	5	+	as-1	Growth and development
TraesCS4B02G110600.1	as-1	TGACG	1527	5	+	as-1	Growth and development
TraesCS4B02G133700.4;TraesCS4B02G133700.1;TraesCS4B02G133700.3;TraesCS4B02G133700.2	as-1	TGACG	767	5	-	as-1	Growth and development
TraesCS4B02G133700.4;TraesCS4B02G133700.1;TraesCS4B02G133700.3;TraesCS4B02G133700.2	as-1	TGACG	911	5	-	as-1	Growth and development
TraesCS4B02G133700.4;TraesCS4B02G133700.1;TraesCS4B02G133700.3;TraesCS4B02G133700.2	as-1	TGACG	1227	5	+	as-1	Growth and development
TraesCS4B02G133700.4;TraesCS4B02G133700.1;TraesCS4B02G133700.3;TraesCS4B02G133700.2	as-1	TGACG	1613	5	-	as-1	Growth and development
TraesCS4B02G133700.4;TraesCS4B02G133700.1;TraesCS4B02G133700.3;TraesCS4B02G133700.2	as-1	TGACG	1920	5	-	as-1	Growth and development
TraesCS4D02G108300.1	as-1	TGACG	1373	5	-	as-1	Growth and development
TraesCS4D02G128700.4;TraesCS4D02G128700.2;TraesCS4D02G128700.5;TraesCS4D02G128700.1;TraesCS4D02G128700.3	as-1	TGACG	1186	5	-	as-1	Growth and development
TraesCS4D02G128700.4;TraesCS4D02G128700.2;TraesCS4D02G128700.5;TraesCS4D02G128700.1;TraesCS4D02G128700.3	as-1	TGACG	1218	5	+	as-1	Growth and development
TraesCS4D02G128700.4;TraesCS4D02G128700.2;TraesCS4D02G128700.5;TraesCS4D02G128700.1;TraesCS4D02G128700.3	as-1	TGACG	1843	5	+	as-1	Growth and development
TraesCS4D02G128700.4;TraesCS4D02G128700.2;TraesCS4D02G128700.5;TraesCS4D02G128700.1;TraesCS4D02G128700.3	as-1	TGACG	1879	5	-	as-1	Growth and development
TraesCS5A02G117700.1	as-1	TGACG	518	5	-	as-1	Growth and development
TraesCS5A02G117700.1	as-1	TGACG	796	5	+	as-1	Growth and development
TraesCS5A02G117700.1	as-1	TGACG	1937	5	+	as-1	Growth and development
TraesCS5A02G117700.1	as-1	TGACG	1940	5	-	as-1	Growth and development
TraesCS5A02G133200.2;TraesCS5A02G133200.4;TraesCS5A02G133200.3;TraesCS5A02G133200.5;TraesCS5A02G133200.6;TraesCS5A02G133200.1	as-1	TGACG	86	5	+	as-1	Growth and development
TraesCS5A02G133200.2;TraesCS5A02G133200.4;TraesCS5A02G133200.3;TraesCS5A02G133200.5;TraesCS5A02G133200.6;TraesCS5A02G133200.1	as-1	TGACG	1864	5	-	as-1	Growth and development
TraesCS5A02G148700.1	as-1	TGACG	360	5	+	as-1	Growth and development
TraesCS5A02G148700.1	as-1	TGACG	464	5	-	as-1	Growth and development
TraesCS5A02G148700.1	as-1	TGACG	1887	5	-	as-1	Growth and development
TraesCS5A02G169600.1	as-1	TGACG	368	5	-	as-1	Growth and development
TraesCS5A02G169600.1	as-1	TGACG	896	5	-	as-1	Growth and development
TraesCS5A02G169600.1	as-1	TGACG	1210	5	-	as-1	Growth and development
TraesCS5A02G169600.1	as-1	TGACG	1838	5	+	as-1	Growth and development
TraesCS5A02G411500.2;TraesCS5A02G411500.1	as-1	TGACG	21	5	-	as-1	Growth and development
TraesCS5A02G411500.2;TraesCS5A02G411500.1	as-1	TGACG	184	5	+	as-1	Growth and development
TraesCS5A02G411500.2;TraesCS5A02G411500.1	as-1	TGACG	1038	5	-	as-1	Growth and development
TraesCS5A02G411500.2;TraesCS5A02G411500.1	as-1	TGACG	1288	5	+	as-1	Growth and development
TraesCS5A02G411500.2;TraesCS5A02G411500.1	as-1	TGACG	1359	5	-	as-1	Growth and development
TraesCS5A02G411500.2;TraesCS5A02G411500.1	as-1	TGACG	1393	5	+	as-1	Growth and development
TraesCS5B02G118000.1	as-1	TGACG	10	5	+	as-1	Growth and development
TraesCS5B02G118000.1	as-1	TGACG	132	5	+	as-1	Growth and development
TraesCS5B02G118000.1	as-1	TGACG	678	5	+	as-1	Growth and development
TraesCS5B02G118000.1	as-1	TGACG	830	5	-	as-1	Growth and development
TraesCS5B02G118000.1	as-1	TGACG	1071	5	-	as-1	Growth and development
TraesCS5B02G131800.4;TraesCS5B02G131800.3;TraesCS5B02G131800.2;TraesCS5B02G131800.1	as-1	TGACG	501	5	+	as-1	Growth and development
TraesCS5B02G131800.4;TraesCS5B02G131800.3;TraesCS5B02G131800.2;TraesCS5B02G131800.1	as-1	TGACG	1069	5	+	as-1	Growth and development
TraesCS5B02G131800.4;TraesCS5B02G131800.3;TraesCS5B02G131800.2;TraesCS5B02G131800.1	as-1	TGACG	1303	5	-	as-1	Growth and development
TraesCS5B02G131800.4;TraesCS5B02G131800.3;TraesCS5B02G131800.2;TraesCS5B02G131800.1	as-1	TGACG	1529	5	+	as-1	Growth and development
TraesCS5B02G131800.4;TraesCS5B02G131800.3;TraesCS5B02G131800.2;TraesCS5B02G131800.1	as-1	TGACG	1563	5	+	as-1	Growth and development
TraesCS5B02G131800.4;TraesCS5B02G131800.3;TraesCS5B02G131800.2;TraesCS5B02G131800.1	as-1	TGACG	1647	5	+	as-1	Growth and development
TraesCS5B02G131800.4;TraesCS5B02G131800.3;TraesCS5B02G131800.2;TraesCS5B02G131800.1	as-1	TGACG	1673	5	+	as-1	Growth and development
TraesCS5B02G131800.4;TraesCS5B02G131800.3;TraesCS5B02G131800.2;TraesCS5B02G131800.1	as-1	TGACG	1837	5	-	as-1	Growth and development
TraesCS5B02G131800.4;TraesCS5B02G131800.3;TraesCS5B02G131800.2;TraesCS5B02G131800.1	as-1	TGACG	1946	5	+	as-1	Growth and development
TraesCS5B02G147300.1	as-1	TGACG	207	5	+	as-1	Growth and development
TraesCS5B02G166400.1	as-1	TGACG	246	5	-	as-1	Growth and development
TraesCS5B02G166400.1	as-1	TGACG	1125	5	-	as-1	Growth and development
TraesCS5B02G166400.1	as-1	TGACG	1763	5	+	as-1	Growth and development
TraesCS5B02G415100.1;TraesCS5B02G415100.2	as-1	TGACG	1160	5	+	as-1	Growth and development
TraesCS5B02G415100.1;TraesCS5B02G415100.2	as-1	TGACG	1265	5	+	as-1	Growth and development
TraesCS5B02G415100.1;TraesCS5B02G415100.2	as-1	TGACG	1873	5	+	as-1	Growth and development
TraesCS5D02G129800.1	as-1	TGACG	335	5	+	as-1	Growth and development
TraesCS5D02G129800.1	as-1	TGACG	1029	5	-	as-1	Growth and development
TraesCS5D02G129800.1	as-1	TGACG	1080	5	-	as-1	Growth and development
TraesCS5D02G129800.1	as-1	TGACG	1307	5	-	as-1	Growth and development
TraesCS5D02G141300.1	as-1	TGACG	435	5	-	as-1	Growth and development
TraesCS5D02G141300.1	as-1	TGACG	1498	5	+	as-1	Growth and development
TraesCS5D02G141300.1	as-1	TGACG	1534	5	+	as-1	Growth and development
TraesCS5D02G144200.1;TraesCS5D02G144200.2	as-1	TGACG	59	5	+	as-1	Growth and development
TraesCS5D02G144200.1;TraesCS5D02G144200.2	as-1	TGACG	105	5	-	as-1	Growth and development
TraesCS5D02G144200.1;TraesCS5D02G144200.2	as-1	TGACG	782	5	+	as-1	Growth and development
TraesCS5D02G144200.1;TraesCS5D02G144200.2	as-1	TGACG	902	5	-	as-1	Growth and development
TraesCS5D02G174000.1	as-1	TGACG	727	5	+	as-1	Growth and development
TraesCS5D02G174000.1	as-1	TGACG	1740	5	+	as-1	Growth and development
TraesCS5D02G420300.1	as-1	TGACG	209	5	-	as-1	Growth and development
TraesCS5D02G420300.1	as-1	TGACG	267	5	-	as-1	Growth and development
TraesCS5D02G420300.1	as-1	TGACG	339	5	-	as-1	Growth and development
TraesCS5D02G420300.1	as-1	TGACG	742	5	-	as-1	Growth and development
TraesCS5D02G420300.1	as-1	TGACG	817	5	-	as-1	Growth and development
TraesCS5D02G420300.1	as-1	TGACG	1273	5	+	as-1	Growth and development
TraesCS7A02G115900.1	as-1	TGACG	26	5	-	as-1	Growth and development
TraesCS7A02G115900.1	as-1	TGACG	491	5	-	as-1	Growth and development
TraesCS7A02G115900.1	as-1	TGACG	543	5	+	as-1	Growth and development
TraesCS7A02G115900.1	as-1	TGACG	818	5	+	as-1	Growth and development
TraesCS7A02G115900.1	as-1	TGACG	833	5	+	as-1	Growth and development
TraesCS7B02G012700.1	as-1	TGACG	698	5	+	as-1	Growth and development
TraesCS7B02G012700.1	as-1	TGACG	868	5	+	as-1	Growth and development
TraesCS7B02G012700.1	as-1	TGACG	902	5	+	as-1	Growth and development
TraesCS7B02G012700.1	as-1	TGACG	1101	5	+	as-1	Growth and development
TraesCS7B02G012700.1	as-1	TGACG	1285	5	-	as-1	Growth and development
TraesCS7D02G110700.1	as-1	TGACG	79	5	-	as-1	Growth and development
TraesCS7D02G110700.1	as-1	TGACG	259	5	+	as-1	Growth and development
TraesCS7D02G110700.1	as-1	TGACG	1119	5	-	as-1	Growth and development
TraesCS4D02G108300.1	circadian	CAAAGATATC	971	9	+	circadian	Growth and development
TraesCS4D02G108300.1	circadian	CAAAGATATC	1238	9	+	circadian	Growth and development
TraesCS5A02G133200.2;TraesCS5A02G133200.4;TraesCS5A02G133200.3;TraesCS5A02G133200.5;TraesCS5A02G133200.6;TraesCS5A02G133200.1	circadian	CAAAGATATC	1738	9	-	circadian	Growth and development
TraesCS5B02G166400.1	circadian	CAAAGATATC	268	9	-	circadian	Growth and development
TraesCS5D02G141300.1	circadian	CAAAGATATC	1699	9	-	circadian	Growth and development
TraesCS1D02G077600.3;TraesCS1D02G077600.1;TraesCS1D02G077600.2	AT-rich element	ATAGAAATCAA	290	10	+	AT-rich element	Growth and development
TraesCS3A02G237700.3;TraesCS3A02G237700.1;TraesCS3A02G237700.2	AT-rich element	ATAGAAATCAA	466	10	-	AT-rich element	Growth and development
TraesCS4D02G108300.1	AT-rich element	ATAGAAATCAA	1814	10	+	AT-rich element	Growth and development
TraesCS5A02G133200.2;TraesCS5A02G133200.4;TraesCS5A02G133200.3;TraesCS5A02G133200.5;TraesCS5A02G133200.6;TraesCS5A02G133200.1	AT-rich element	ATAGAAATCAA	600	10	+	AT-rich element	Growth and development
TraesCS5A02G133200.2;TraesCS5A02G133200.4;TraesCS5A02G133200.3;TraesCS5A02G133200.5;TraesCS5A02G133200.6;TraesCS5A02G133200.1	AT-rich element	ATAGAAATCAA	869	10	-	AT-rich element	Growth and development
TraesCS7D02G110700.1	AT-rich element	ATAGAAATCAA	44	10	-	AT-rich element	Growth and development
TraesCS4D02G128700.4;TraesCS4D02G128700.2;TraesCS4D02G128700.5;TraesCS4D02G128700.1;TraesCS4D02G128700.3	MSA-like	(T/C)C(T/C)AACGG(T/C)(T/C)A	1607	8.5	+	MSA-like	Growth and development
TraesCS1A02G075000.1	CCGTCC motif	CCGTCC	1550	6	+	CCGTCC motif	Growth and development
TraesCS1B02G093600.1	CCGTCC motif	CCGTCC	1473	6	+	CCGTCC motif	Growth and development
TraesCS1D02G077600.3;TraesCS1D02G077600.1;TraesCS1D02G077600.2	CCGTCC motif	CCGTCC	353	6	+	CCGTCC motif	Growth and development
TraesCS1D02G077600.3;TraesCS1D02G077600.1;TraesCS1D02G077600.2	CCGTCC motif	CCGTCC	706	6	+	CCGTCC motif	Growth and development
TraesCS4A02G184900.1;TraesCS4A02G184900.2	CCGTCC motif	CCGTCC	417	6	+	CCGTCC motif	Growth and development
TraesCS4A02G184900.1;TraesCS4A02G184900.2	CCGTCC motif	CCGTCC	458	6	+	CCGTCC motif	Growth and development
TraesCS4A02G207000.1	CCGTCC motif	CCGTCC	670	6	-	CCGTCC motif	Growth and development
TraesCS4A02G207000.1	CCGTCC motif	CCGTCC	814	6	-	CCGTCC motif	Growth and development
TraesCS4A02G207000.1	CCGTCC motif	CCGTCC	1337	6	-	CCGTCC motif	Growth and development
TraesCS4A02G207000.1	CCGTCC motif	CCGTCC	1509	6	+	CCGTCC motif	Growth and development
TraesCS4B02G110600.1	CCGTCC motif	CCGTCC	1856	6	-	CCGTCC motif	Growth and development
TraesCS4B02G133700.4;TraesCS4B02G133700.1;TraesCS4B02G133700.3;TraesCS4B02G133700.2	CCGTCC motif	CCGTCC	671	6	+	CCGTCC motif	Growth and development
TraesCS4B02G133700.4;TraesCS4B02G133700.1;TraesCS4B02G133700.3;TraesCS4B02G133700.2	CCGTCC motif	CCGTCC	1728	6	+	CCGTCC motif	Growth and development
TraesCS4D02G108300.1	CCGTCC motif	CCGTCC	1987	6	-	CCGTCC motif	Growth and development
TraesCS4D02G128700.4;TraesCS4D02G128700.2;TraesCS4D02G128700.5;TraesCS4D02G128700.1;TraesCS4D02G128700.3	CCGTCC motif	CCGTCC	1716	6	+	CCGTCC motif	Growth and development
TraesCS5A02G133200.2;TraesCS5A02G133200.4;TraesCS5A02G133200.3;TraesCS5A02G133200.5;TraesCS5A02G133200.6;TraesCS5A02G133200.1	CCGTCC motif	CCGTCC	1890	6	+	CCGTCC motif	Growth and development
TraesCS5B02G131800.4;TraesCS5B02G131800.3;TraesCS5B02G131800.2;TraesCS5B02G131800.1	CCGTCC motif	CCGTCC	1629	6	-	CCGTCC motif	Growth and development
TraesCS5B02G147300.1	CCGTCC motif	CCGTCC	578	6	+	CCGTCC motif	Growth and development
TraesCS5B02G147300.1	CCGTCC motif	CCGTCC	861	6	+	CCGTCC motif	Growth and development
TraesCS5D02G141300.1	CCGTCC motif	CCGTCC	860	6	-	CCGTCC motif	Growth and development
TraesCS5D02G141300.1	CCGTCC motif	CCGTCC	889	6	-	CCGTCC motif	Growth and development
TraesCS5D02G141300.1	CCGTCC motif	CCGTCC	935	6	-	CCGTCC motif	Growth and development
TraesCS5D02G141300.1	CCGTCC motif	CCGTCC	947	6	-	CCGTCC motif	Growth and development
TraesCS5D02G144200.1;TraesCS5D02G144200.2	CCGTCC motif	CCGTCC	467	6	-	CCGTCC motif	Growth and development
TraesCS5D02G144200.1;TraesCS5D02G144200.2	CCGTCC motif	CCGTCC	482	6	-	CCGTCC motif	Growth and development
TraesCS5D02G144200.1;TraesCS5D02G144200.2	CCGTCC motif	CCGTCC	1883	6	+	CCGTCC motif	Growth and development
TraesCS5D02G174000.1	CCGTCC motif	CCGTCC	1154	6	+	CCGTCC motif	Growth and development
TraesCS5D02G420300.1	CCGTCC motif	CCGTCC	187	6	+	CCGTCC motif	Growth and development
TraesCS5D02G420300.1	CCGTCC motif	CCGTCC	1926	6	-	CCGTCC motif	Growth and development
TraesCS7A02G115900.1	CCGTCC motif	CCGTCC	1904	6	+	CCGTCC motif	Growth and development
TraesCS7B02G012700.1	CCGTCC motif	CCGTCC	1267	6	-	CCGTCC motif	Growth and development
TraesCS7B02G012700.1	CCGTCC motif	CCGTCC	1801	6	+	CCGTCC motif	Growth and development
TraesCS7D02G110700.1	CCGTCC motif	CCGTCC	394	6	-	CCGTCC motif	Growth and development
TraesCS1A02G075000.1	CCGTCC-box	CCGTCC	1550	6	+	CCGTCC-box	Growth and development
TraesCS1B02G093600.1	CCGTCC-box	CCGTCC	1473	6	+	CCGTCC-box	Growth and development
TraesCS1D02G077600.3;TraesCS1D02G077600.1;TraesCS1D02G077600.2	CCGTCC-box	CCGTCC	353	6	+	CCGTCC-box	Growth and development
TraesCS1D02G077600.3;TraesCS1D02G077600.1;TraesCS1D02G077600.2	CCGTCC-box	CCGTCC	706	6	+	CCGTCC-box	Growth and development
TraesCS4A02G184900.1;TraesCS4A02G184900.2	CCGTCC-box	CCGTCC	417	6	+	CCGTCC-box	Growth and development
TraesCS4A02G184900.1;TraesCS4A02G184900.2	CCGTCC-box	CCGTCC	458	6	+	CCGTCC-box	Growth and development
TraesCS4A02G207000.1	CCGTCC-box	CCGTCC	670	6	-	CCGTCC-box	Growth and development
TraesCS4A02G207000.1	CCGTCC-box	CCGTCC	814	6	-	CCGTCC-box	Growth and development
TraesCS4A02G207000.1	CCGTCC-box	CCGTCC	1337	6	-	CCGTCC-box	Growth and development
TraesCS4A02G207000.1	CCGTCC-box	CCGTCC	1509	6	+	CCGTCC-box	Growth and development
TraesCS4B02G110600.1	CCGTCC-box	CCGTCC	1856	6	-	CCGTCC-box	Growth and development
TraesCS4B02G133700.4;TraesCS4B02G133700.1;TraesCS4B02G133700.3;TraesCS4B02G133700.2	CCGTCC-box	CCGTCC	671	6	+	CCGTCC-box	Growth and development
TraesCS4B02G133700.4;TraesCS4B02G133700.1;TraesCS4B02G133700.3;TraesCS4B02G133700.2	CCGTCC-box	CCGTCC	1728	6	+	CCGTCC-box	Growth and development
TraesCS4D02G108300.1	CCGTCC-box	CCGTCC	1987	6	-	CCGTCC-box	Growth and development
TraesCS4D02G128700.4;TraesCS4D02G128700.2;TraesCS4D02G128700.5;TraesCS4D02G128700.1;TraesCS4D02G128700.3	CCGTCC-box	CCGTCC	1716	6	+	CCGTCC-box	Growth and development
TraesCS5A02G133200.2;TraesCS5A02G133200.4;TraesCS5A02G133200.3;TraesCS5A02G133200.5;TraesCS5A02G133200.6;TraesCS5A02G133200.1	CCGTCC-box	CCGTCC	1890	6	+	CCGTCC-box	Growth and development
TraesCS5B02G131800.4;TraesCS5B02G131800.3;TraesCS5B02G131800.2;TraesCS5B02G131800.1	CCGTCC-box	CCGTCC	1629	6	-	CCGTCC-box	Growth and development
TraesCS5B02G147300.1	CCGTCC-box	CCGTCC	578	6	+	CCGTCC-box	Growth and development
TraesCS5B02G147300.1	CCGTCC-box	CCGTCC	861	6	+	CCGTCC-box	Growth and development
TraesCS5D02G141300.1	CCGTCC-box	CCGTCC	860	6	-	CCGTCC-box	Growth and development
TraesCS5D02G141300.1	CCGTCC-box	CCGTCC	889	6	-	CCGTCC-box	Growth and development
TraesCS5D02G141300.1	CCGTCC-box	CCGTCC	935	6	-	CCGTCC-box	Growth and development
TraesCS5D02G141300.1	CCGTCC-box	CCGTCC	947	6	-	CCGTCC-box	Growth and development
TraesCS5D02G144200.1;TraesCS5D02G144200.2	CCGTCC-box	CCGTCC	467	6	-	CCGTCC-box	Growth and development
TraesCS5D02G144200.1;TraesCS5D02G144200.2	CCGTCC-box	CCGTCC	482	6	-	CCGTCC-box	Growth and development
TraesCS5D02G144200.1;TraesCS5D02G144200.2	CCGTCC-box	CCGTCC	1883	6	+	CCGTCC-box	Growth and development
TraesCS5D02G174000.1	CCGTCC-box	CCGTCC	1154	6	+	CCGTCC-box	Growth and development
TraesCS5D02G420300.1	CCGTCC-box	CCGTCC	187	6	+	CCGTCC-box	Growth and development
TraesCS5D02G420300.1	CCGTCC-box	CCGTCC	1926	6	-	CCGTCC-box	Growth and development
TraesCS7A02G115900.1	CCGTCC-box	CCGTCC	1904	6	+	CCGTCC-box	Growth and development
TraesCS7B02G012700.1	CCGTCC-box	CCGTCC	1267	6	-	CCGTCC-box	Growth and development
TraesCS7B02G012700.1	CCGTCC-box	CCGTCC	1801	6	+	CCGTCC-box	Growth and development
TraesCS7D02G110700.1	CCGTCC-box	CCGTCC	394	6	-	CCGTCC-box	Growth and development
TraesCS1A02G075000.1	AT~TATA-box	TATATA	813	6	+	AT~TATA-box	Growth and development
TraesCS1B02G093600.1	AT~TATA-box	TATATA	1290	6	-	AT~TATA-box	Growth and development
TraesCS1B02G093600.1	AT~TATA-box	TATATA	1292	6	-	AT~TATA-box	Growth and development
TraesCS1B02G093600.1	AT~TATA-box	TATATA	1294	6	-	AT~TATA-box	Growth and development
TraesCS1B02G093600.1	AT~TATA-box	TATATA	1296	6	-	AT~TATA-box	Growth and development
TraesCS1B02G093600.1	AT~TATA-box	TATATA	1298	6	-	AT~TATA-box	Growth and development
TraesCS1B02G093600.1	AT~TATA-box	TATATA	1300	6	-	AT~TATA-box	Growth and development
TraesCS1B02G093600.1	AT~TATA-box	TATATA	1539	6	-	AT~TATA-box	Growth and development
TraesCS1B02G093600.1	AT~TATA-box	TATATA	1541	6	-	AT~TATA-box	Growth and development
TraesCS1D02G077600.3;TraesCS1D02G077600.1;TraesCS1D02G077600.2	AT~TATA-box	TATATA	1446	6	-	AT~TATA-box	Growth and development
TraesCS1D02G077600.3;TraesCS1D02G077600.1;TraesCS1D02G077600.2	AT~TATA-box	TATATA	1845	6	-	AT~TATA-box	Growth and development
TraesCS3B02G266100.1	AT~TATA-box	TATATA	116	6	+	AT~TATA-box	Growth and development
TraesCS3B02G266100.1	AT~TATA-box	TATATA	1130	6	-	AT~TATA-box	Growth and development
TraesCS3B02G266100.1	AT~TATA-box	TATATA	1299	6	-	AT~TATA-box	Growth and development
TraesCS3B02G266100.1	AT~TATA-box	TATATA	1301	6	-	AT~TATA-box	Growth and development
TraesCS3B02G266100.1	AT~TATA-box	TATATA	1396	6	-	AT~TATA-box	Growth and development
TraesCS3D02G237900.2;TraesCS3D02G237900.1	AT~TATA-box	TATATA	1112	6	-	AT~TATA-box	Growth and development
TraesCS4B02G110600.1	AT~TATA-box	TATATA	1700	6	-	AT~TATA-box	Growth and development
TraesCS4D02G108300.1	AT~TATA-box	TATATA	1004	6	-	AT~TATA-box	Growth and development
TraesCS5A02G117700.1	AT~TATA-box	TATATA	1672	6	-	AT~TATA-box	Growth and development
TraesCS5A02G133200.2;TraesCS5A02G133200.4;TraesCS5A02G133200.3;TraesCS5A02G133200.5;TraesCS5A02G133200.6;TraesCS5A02G133200.1	AT~TATA-box	TATATA	1360	6	-	AT~TATA-box	Growth and development
TraesCS5A02G133200.2;TraesCS5A02G133200.4;TraesCS5A02G133200.3;TraesCS5A02G133200.5;TraesCS5A02G133200.6;TraesCS5A02G133200.1	AT~TATA-box	TATATA	1400	6	-	AT~TATA-box	Growth and development
TraesCS5A02G169600.1	AT~TATA-box	TATATA	162	6	+	AT~TATA-box	Growth and development
TraesCS5A02G169600.1	AT~TATA-box	TATATA	164	6	+	AT~TATA-box	Growth and development
TraesCS5A02G411500.2;TraesCS5A02G411500.1	AT~TATA-box	TATATA	328	6	+	AT~TATA-box	Growth and development
TraesCS5B02G118000.1	AT~TATA-box	TATATA	569	6	+	AT~TATA-box	Growth and development
TraesCS5B02G118000.1	AT~TATA-box	TATATA	1840	6	-	AT~TATA-box	Growth and development
TraesCS5B02G131800.4;TraesCS5B02G131800.3;TraesCS5B02G131800.2;TraesCS5B02G131800.1	AT~TATA-box	TATATA	1425	6	-	AT~TATA-box	Growth and development
TraesCS5B02G147300.1	AT~TATA-box	TATATA	631	6	+	AT~TATA-box	Growth and development
TraesCS5B02G147300.1	AT~TATA-box	TATATA	633	6	+	AT~TATA-box	Growth and development
TraesCS5B02G415100.1;TraesCS5B02G415100.2	AT~TATA-box	TATATA	184	6	+	AT~TATA-box	Growth and development
TraesCS5D02G129800.1	AT~TATA-box	TATATA	222	6	+	AT~TATA-box	Growth and development
TraesCS5D02G129800.1	AT~TATA-box	TATATA	224	6	+	AT~TATA-box	Growth and development
TraesCS5D02G129800.1	AT~TATA-box	TATATA	548	6	+	AT~TATA-box	Growth and development
TraesCS5D02G129800.1	AT~TATA-box	TATATA	819	6	+	AT~TATA-box	Growth and development
TraesCS5D02G129800.1	AT~TATA-box	TATATA	1842	6	-	AT~TATA-box	Growth and development
TraesCS7A02G115900.1	AT~TATA-box	TATATA	1441	6	-	AT~TATA-box	Growth and development
TraesCS7A02G115900.1	AT~TATA-box	TATATA	1852	6	-	AT~TATA-box	Growth and development
TraesCS7B02G012700.1	AT~TATA-box	TATATA	1970	6	-	AT~TATA-box	Growth and development
TraesCS7D02G110700.1	AT~TATA-box	TATATA	52	6	+	AT~TATA-box	Growth and development
TraesCS7D02G110700.1	AT~TATA-box	TATATA	54	6	+	AT~TATA-box	Growth and development
TraesCS7D02G110700.1	AT~TATA-box	TATATA	1970	6	-	AT~TATA-box	Growth and development
TraesCS7D02G110700.1	AT~TATA-box	TATATA	1972	6	-	AT~TATA-box	Growth and development
TraesCS1A02G075000.1	A-box	CCGTCC	1550	6	+	A-box	Growth and development
TraesCS1B02G093600.1	A-box	CCGTCC	1473	6	+	A-box	Growth and development
TraesCS1D02G077600.3;TraesCS1D02G077600.1;TraesCS1D02G077600.2	A-box	CCGTCC	353	6	+	A-box	Growth and development
TraesCS1D02G077600.3;TraesCS1D02G077600.1;TraesCS1D02G077600.2	A-box	CCGTCC	706	6	+	A-box	Growth and development
TraesCS4A02G184900.1;TraesCS4A02G184900.2	A-box	CCGTCC	417	6	+	A-box	Growth and development
TraesCS4A02G184900.1;TraesCS4A02G184900.2	A-box	CCGTCC	458	6	+	A-box	Growth and development
TraesCS4A02G207000.1	A-box	CCGTCC	670	6	-	A-box	Growth and development
TraesCS4A02G207000.1	A-box	CCGTCC	814	6	-	A-box	Growth and development
TraesCS4A02G207000.1	A-box	CCGTCC	1337	6	-	A-box	Growth and development
TraesCS4A02G207000.1	A-box	CCGTCC	1509	6	+	A-box	Growth and development
TraesCS4B02G110600.1	A-box	CCGTCC	1856	6	-	A-box	Growth and development
TraesCS4B02G133700.4;TraesCS4B02G133700.1;TraesCS4B02G133700.3;TraesCS4B02G133700.2	A-box	CCGTCC	671	6	+	A-box	Growth and development
TraesCS4B02G133700.4;TraesCS4B02G133700.1;TraesCS4B02G133700.3;TraesCS4B02G133700.2	A-box	CCGTCC	1728	6	+	A-box	Growth and development
TraesCS4D02G108300.1	A-box	CCGTCC	1987	6	-	A-box	Growth and development
TraesCS4D02G128700.4;TraesCS4D02G128700.2;TraesCS4D02G128700.5;TraesCS4D02G128700.1;TraesCS4D02G128700.3	A-box	CCGTCC	1716	6	+	A-box	Growth and development
TraesCS5A02G133200.2;TraesCS5A02G133200.4;TraesCS5A02G133200.3;TraesCS5A02G133200.5;TraesCS5A02G133200.6;TraesCS5A02G133200.1	A-box	CCGTCC	1890	6	+	A-box	Growth and development
TraesCS5B02G131800.4;TraesCS5B02G131800.3;TraesCS5B02G131800.2;TraesCS5B02G131800.1	A-box	CCGTCC	1629	6	-	A-box	Growth and development
TraesCS5B02G147300.1	A-box	CCGTCC	578	6	+	A-box	Growth and development
TraesCS5B02G147300.1	A-box	CCGTCC	861	6	+	A-box	Growth and development
TraesCS5D02G141300.1	A-box	CCGTCC	860	6	-	A-box	Growth and development
TraesCS5D02G141300.1	A-box	CCGTCC	889	6	-	A-box	Growth and development
TraesCS5D02G141300.1	A-box	CCGTCC	935	6	-	A-box	Growth and development
TraesCS5D02G141300.1	A-box	CCGTCC	947	6	-	A-box	Growth and development
TraesCS5D02G144200.1;TraesCS5D02G144200.2	A-box	CCGTCC	467	6	-	A-box	Growth and development
TraesCS5D02G144200.1;TraesCS5D02G144200.2	A-box	CCGTCC	482	6	-	A-box	Growth and development
TraesCS5D02G144200.1;TraesCS5D02G144200.2	A-box	CCGTCC	1883	6	+	A-box	Growth and development
TraesCS5D02G174000.1	A-box	CCGTCC	1154	6	+	A-box	Growth and development
TraesCS5D02G420300.1	A-box	CCGTCC	187	6	+	A-box	Growth and development
TraesCS5D02G420300.1	A-box	CCGTCC	1926	6	-	A-box	Growth and development
TraesCS7A02G115900.1	A-box	CCGTCC	1904	6	+	A-box	Growth and development
TraesCS7B02G012700.1	A-box	CCGTCC	1267	6	-	A-box	Growth and development
TraesCS7B02G012700.1	A-box	CCGTCC	1801	6	+	A-box	Growth and development
TraesCS7D02G110700.1	A-box	CCGTCC	394	6	-	A-box	Growth and development
TraesCS5A02G148700.1	Box II -like sequence	TCCGTGTACCA	979	10	-	Box II -like sequence	Growth and development
TraesCS1A02G075000.1	O2-site	GATGATGTGG	112	9	-	O2-site	Growth and development
TraesCS1A02G075000.1	O2-site	GATGATGTGG	220	9	-	O2-site	Growth and development
TraesCS1A02G075000.1	O2-site	GATGATGTGG	1813	9	-	O2-site	Growth and development
TraesCS1B02G093600.1	O2-site	GATGATGTGG	1732	10	-	O2-site	Growth and development
TraesCS1B02G093600.1	O2-site	GATGATGTGG	1916	9	+	O2-site	Growth and development
TraesCS1D02G077600.3;TraesCS1D02G077600.1;TraesCS1D02G077600.2	O2-site	GATGATGTGG	961	10	-	O2-site	Growth and development
TraesCS1D02G077600.3;TraesCS1D02G077600.1;TraesCS1D02G077600.2	O2-site	GATGATGTGG	1145	9	+	O2-site	Growth and development
TraesCS3A02G237700.3;TraesCS3A02G237700.1;TraesCS3A02G237700.2	O2-site	GTTGACGTGA	1679	9	-	O2-site	Growth and development
TraesCS4B02G110600.1	O2-site	GATGACATGG	117	9	+	O2-site	Growth and development
TraesCS4B02G110600.1	O2-site	GATGATGTGG	610	9	+	O2-site	Growth and development
TraesCS4D02G108300.1	O2-site	GATGACATGG	222	9	+	O2-site	Growth and development
TraesCS5A02G133200.2;TraesCS5A02G133200.4;TraesCS5A02G133200.3;TraesCS5A02G133200.5;TraesCS5A02G133200.6;TraesCS5A02G133200.1	O2-site	GATGATGTGG	1521	9	+	O2-site	Growth and development
TraesCS5A02G148700.1	O2-site	GATGATGTGG	473	9	+	O2-site	Growth and development
TraesCS5A02G148700.1	O2-site	GATGACATGG	1248	9	-	O2-site	Growth and development
TraesCS5A02G148700.1	O2-site	GATGACATGG	1333	9	+	O2-site	Growth and development
TraesCS5A02G169600.1	O2-site	GATGATGTGG	1296	9	+	O2-site	Growth and development
TraesCS5A02G411500.2;TraesCS5A02G411500.1	O2-site	GATGACATGG	962	9	-	O2-site	Growth and development
TraesCS5B02G118000.1	O2-site	GATGATGTGG	109	9	+	O2-site	Growth and development
TraesCS5B02G118000.1	O2-site	GATGATGTGG	927	9	-	O2-site	Growth and development
TraesCS5B02G118000.1	O2-site	GTTGACGTGA	935	9	-	O2-site	Growth and development
TraesCS5B02G131800.4;TraesCS5B02G131800.3;TraesCS5B02G131800.2;TraesCS5B02G131800.1	O2-site	GATGATGTGG	316	9	-	O2-site	Growth and development
TraesCS5B02G131800.4;TraesCS5B02G131800.3;TraesCS5B02G131800.2;TraesCS5B02G131800.1	O2-site	GATGACATGG	1350	10	+	O2-site	Growth and development
TraesCS5B02G147300.1	O2-site	GATGATGTGG	1576	9	+	O2-site	Growth and development
TraesCS5D02G129800.1	O2-site	GATGATGTGG	54	9	-	O2-site	Growth and development
TraesCS5D02G129800.1	O2-site	GTTGACGTGA	1184	9	-	O2-site	Growth and development
TraesCS5D02G129800.1	O2-site	GATGACATGG	1867	9	+	O2-site	Growth and development
TraesCS5D02G174000.1	O2-site	GATGATGTGG	1521	9	+	O2-site	Growth and development
TraesCS7D02G110700.1	O2-site	GATGATGTGG	434	9	+	O2-site	Growth and development
TraesCS1B02G093600.1	CAT-box	GCCACT	1673	6	-	CAT-box	Growth and development
TraesCS4A02G207000.1	CAT-box	GCCACT	244	6	-	CAT-box	Growth and development
TraesCS4A02G207000.1	CAT-box	GCCACT	677	6	+	CAT-box	Growth and development
TraesCS4D02G108300.1	CAT-box	GCCACT	922	6	+	CAT-box	Growth and development
TraesCS5A02G117700.1	CAT-box	GCCACT	639	6	+	CAT-box	Growth and development
TraesCS5A02G117700.1	CAT-box	GCCACT	1635	6	-	CAT-box	Growth and development
TraesCS5A02G133200.2;TraesCS5A02G133200.4;TraesCS5A02G133200.3;TraesCS5A02G133200.5;TraesCS5A02G133200.6;TraesCS5A02G133200.1	CAT-box	GCCACT	288	6	-	CAT-box	Growth and development
TraesCS5A02G148700.1	CAT-box	GCCACT	557	6	+	CAT-box	Growth and development
TraesCS5A02G148700.1	CAT-box	GCCACT	1671	6	-	CAT-box	Growth and development
TraesCS5B02G118000.1	CAT-box	GCCACT	1155	6	+	CAT-box	Growth and development
TraesCS5B02G131800.4;TraesCS5B02G131800.3;TraesCS5B02G131800.2;TraesCS5B02G131800.1	CAT-box	GCCACT	394	6	-	CAT-box	Growth and development
TraesCS5B02G131800.4;TraesCS5B02G131800.3;TraesCS5B02G131800.2;TraesCS5B02G131800.1	CAT-box	GCCACT	634	6	+	CAT-box	Growth and development
TraesCS5B02G147300.1	CAT-box	GCCACT	1124	6	+	CAT-box	Growth and development
TraesCS5B02G147300.1	CAT-box	GCCACT	1662	6	-	CAT-box	Growth and development
TraesCS5B02G415100.1;TraesCS5B02G415100.2	CAT-box	GCCACT	1232	6	+	CAT-box	Growth and development
TraesCS5D02G129800.1	CAT-box	GCCACT	854	6	+	CAT-box	Growth and development
TraesCS5D02G141300.1	CAT-box	GCCACT	26	6	-	CAT-box	Growth and development
TraesCS5D02G141300.1	CAT-box	GCCACT	64	6	+	CAT-box	Growth and development
TraesCS5D02G141300.1	CAT-box	GCCACT	100	6	+	CAT-box	Growth and development
TraesCS5D02G141300.1	CAT-box	GCCACT	110	6	-	CAT-box	Growth and development
TraesCS5D02G141300.1	CAT-box	GCCACT	155	6	-	CAT-box	Growth and development
TraesCS5D02G144200.1;TraesCS5D02G144200.2	CAT-box	GCCACT	994	6	+	CAT-box	Growth and development
TraesCS5D02G144200.1;TraesCS5D02G144200.2	CAT-box	GCCACT	1542	6	-	CAT-box	Growth and development
TraesCS5D02G174000.1	CAT-box	GCCACT	214	6	-	CAT-box	Growth and development
TraesCS5D02G420300.1	CAT-box	GCCACT	1648	6	+	CAT-box	Growth and development
TraesCS7A02G115900.1	CAT-box	GCCACT	308	6	+	CAT-box	Growth and development
TraesCS1A02G075000.1	CAAT-box	CAAAT	601	5	+	CAAT-box	Growth and development
TraesCS1A02G075000.1	CAAT-box	CAAAT	634	5	+	CAAT-box	Growth and development
TraesCS1A02G075000.1	CAAT-box	CAAAT	637	5	-	CAAT-box	Growth and development
TraesCS1A02G075000.1	CAAT-box	CAAAT	783	5	+	CAAT-box	Growth and development
TraesCS1A02G075000.1	CAAT-box	CCAAT	897	5	+	CAAT-box	Growth and development
TraesCS1A02G075000.1	CAAT-box	CAAAT	934	5	+	CAAT-box	Growth and development
TraesCS1A02G075000.1	CAAT-box	CAAAT	951	5	+	CAAT-box	Growth and development
TraesCS1A02G075000.1	CAAT-box	CAAAT	962	5	+	CAAT-box	Growth and development
TraesCS1A02G075000.1	CAAT-box	CAAAT	981	5	+	CAAT-box	Growth and development
TraesCS1A02G075000.1	CAAT-box	CCAAT	1033	5	-	CAAT-box	Growth and development
TraesCS1A02G075000.1	CAAT-box	CAAAT	1409	5	-	CAAT-box	Growth and development
TraesCS1A02G075000.1	CAAT-box	CAAAT	1429	5	+	CAAT-box	Growth and development
TraesCS1A02G075000.1	CAAT-box	CAAAT	1662	5	-	CAAT-box	Growth and development
TraesCS1B02G093600.1	CAAT-box	CAAAT	440	5	-	CAAT-box	Growth and development
TraesCS1B02G093600.1	CAAT-box	CAAAT	529	5	+	CAAT-box	Growth and development
TraesCS1B02G093600.1	CAAT-box	CAAAT	566	5	-	CAAT-box	Growth and development
TraesCS1B02G093600.1	CAAT-box	CCAAT	693	5	+	CAAT-box	Growth and development
TraesCS1B02G093600.1	CAAT-box	CCAAT	804	5	-	CAAT-box	Growth and development
TraesCS1D02G077600.3;TraesCS1D02G077600.1;TraesCS1D02G077600.2	CAAT-box	CCAAT	58	5	-	CAAT-box	Growth and development
TraesCS1D02G077600.3;TraesCS1D02G077600.1;TraesCS1D02G077600.2	CAAT-box	CAAAT	416	5	-	CAAT-box	Growth and development
TraesCS1D02G077600.3;TraesCS1D02G077600.1;TraesCS1D02G077600.2	CAAT-box	CAAAT	1177	5	-	CAAT-box	Growth and development
TraesCS3A02G237700.3;TraesCS3A02G237700.1;TraesCS3A02G237700.2	CAAT-box	CAAAT	84	5	-	CAAT-box	Growth and development
TraesCS3A02G237700.3;TraesCS3A02G237700.1;TraesCS3A02G237700.2	CAAT-box	CCAAT	90	5	+	CAAT-box	Growth and development
TraesCS3A02G237700.3;TraesCS3A02G237700.1;TraesCS3A02G237700.2	CAAT-box	CAAAT	162	5	+	CAAT-box	Growth and development
TraesCS3A02G237700.3;TraesCS3A02G237700.1;TraesCS3A02G237700.2	CAAT-box	CAAAT	381	5	+	CAAT-box	Growth and development
TraesCS3A02G237700.3;TraesCS3A02G237700.1;TraesCS3A02G237700.2	CAAT-box	CCAAT	390	5	-	CAAT-box	Growth and development
TraesCS3A02G237700.3;TraesCS3A02G237700.1;TraesCS3A02G237700.2	CAAT-box	CAAAT	519	5	+	CAAT-box	Growth and development
TraesCS3A02G237700.3;TraesCS3A02G237700.1;TraesCS3A02G237700.2	CAAT-box	CAAAT	608	5	-	CAAT-box	Growth and development
TraesCS3A02G237700.3;TraesCS3A02G237700.1;TraesCS3A02G237700.2	CAAT-box	CAACCAACTCC	720	10	-	CAAT-box	Growth and development
TraesCS3A02G237700.3;TraesCS3A02G237700.1;TraesCS3A02G237700.2	CAAT-box	CAAAT	831	5	+	CAAT-box	Growth and development
TraesCS3A02G237700.3;TraesCS3A02G237700.1;TraesCS3A02G237700.2	CAAT-box	CAAAT	957	5	-	CAAT-box	Growth and development
TraesCS3A02G237700.3;TraesCS3A02G237700.1;TraesCS3A02G237700.2	CAAT-box	TGCCAAC	978	7	-	CAAT-box	Growth and development
TraesCS3A02G237700.3;TraesCS3A02G237700.1;TraesCS3A02G237700.2	CAAT-box	CAAAT	1116	5	+	CAAT-box	Growth and development
TraesCS3A02G237700.3;TraesCS3A02G237700.1;TraesCS3A02G237700.2	CAAT-box	CAAAT	1359	5	-	CAAT-box	Growth and development
TraesCS3A02G237700.3;TraesCS3A02G237700.1;TraesCS3A02G237700.2	CAAT-box	CCAAT	1811	5	+	CAAT-box	Growth and development
TraesCS3B02G266100.1	CAAT-box	CCAAT	19	5	-	CAAT-box	Growth and development
TraesCS3B02G266100.1	CAAT-box	CAAAT	131	5	+	CAAT-box	Growth and development
TraesCS3B02G266100.1	CAAT-box	CAAAT	752	5	+	CAAT-box	Growth and development
TraesCS3B02G266100.1	CAAT-box	CAAAT	836	5	+	CAAT-box	Growth and development
TraesCS3B02G266100.1	CAAT-box	CAAAT	955	5	+	CAAT-box	Growth and development
TraesCS3B02G266100.1	CAAT-box	TGCAAATCT	1043	9	-	CAAT-box	Growth and development
TraesCS3B02G266100.1	CAAT-box	CAAAT	1045	5	-	CAAT-box	Growth and development
TraesCS3B02G266100.1	CAAT-box	CAAAT	1275	5	-	CAAT-box	Growth and development
TraesCS3B02G266100.1	CAAT-box	CAAAT	1381	5	-	CAAT-box	Growth and development
TraesCS3B02G266100.1	CAAT-box	CAAAT	1683	5	+	CAAT-box	Growth and development
TraesCS3B02G266100.1	CAAT-box	CCAAT	1885	5	+	CAAT-box	Growth and development
TraesCS3D02G237900.2;TraesCS3D02G237900.1	CAAT-box	CCAAT	17	5	-	CAAT-box	Growth and development
TraesCS3D02G237900.2;TraesCS3D02G237900.1	CAAT-box	CAAAT	333	5	-	CAAT-box	Growth and development
TraesCS3D02G237900.2;TraesCS3D02G237900.1	CAAT-box	CAAAT	1088	5	-	CAAT-box	Growth and development
TraesCS3D02G237900.2;TraesCS3D02G237900.1	CAAT-box	CCAAT	1172	5	-	CAAT-box	Growth and development
TraesCS3D02G237900.2;TraesCS3D02G237900.1	CAAT-box	CAAAT	1287	5	-	CAAT-box	Growth and development
TraesCS3D02G237900.2;TraesCS3D02G237900.1	CAAT-box	CAAAT	1485	5	+	CAAT-box	Growth and development
TraesCS3D02G237900.2;TraesCS3D02G237900.1	CAAT-box	CCAAT	1767	5	+	CAAT-box	Growth and development
TraesCS3D02G237900.2;TraesCS3D02G237900.1	CAAT-box	CCAAT	1966	5	+	CAAT-box	Growth and development
TraesCS4A02G184900.1;TraesCS4A02G184900.2	CAAT-box	CCAAT	211	5	+	CAAT-box	Growth and development
TraesCS4A02G184900.1;TraesCS4A02G184900.2	CAAT-box	CAAAT	549	5	+	CAAT-box	Growth and development
TraesCS4A02G184900.1;TraesCS4A02G184900.2	CAAT-box	CCAAT	1104	5	-	CAAT-box	Growth and development
TraesCS4A02G184900.1;TraesCS4A02G184900.2	CAAT-box	CAAAT	1252	5	-	CAAT-box	Growth and development
TraesCS4A02G184900.1;TraesCS4A02G184900.2	CAAT-box	CCAAT	1582	5	-	CAAT-box	Growth and development
TraesCS4A02G184900.1;TraesCS4A02G184900.2	CAAT-box	CCAAT	1611	5	+	CAAT-box	Growth and development
TraesCS4A02G184900.1;TraesCS4A02G184900.2	CAAT-box	CAAAT	1695	5	-	CAAT-box	Growth and development
TraesCS4A02G184900.1;TraesCS4A02G184900.2	CAAT-box	CAAAT	1961	5	+	CAAT-box	Growth and development
TraesCS4A02G207000.1	CAAT-box	CAAAT	197	5	-	CAAT-box	Growth and development
TraesCS4A02G207000.1	CAAT-box	CAAAT	228	5	+	CAAT-box	Growth and development
TraesCS4A02G207000.1	CAAT-box	CAAAT	401	5	-	CAAT-box	Growth and development
TraesCS4A02G207000.1	CAAT-box	CCAAT	414	5	+	CAAT-box	Growth and development
TraesCS4A02G207000.1	CAAT-box	CCAAT	563	5	+	CAAT-box	Growth and development
TraesCS4A02G207000.1	CAAT-box	CAAAT	927	5	-	CAAT-box	Growth and development
TraesCS4A02G207000.1	CAAT-box	CCAAT	946	5	-	CAAT-box	Growth and development
TraesCS4A02G207000.1	CAAT-box	CCAAT	1141	5	-	CAAT-box	Growth and development
TraesCS4A02G207000.1	CAAT-box	CAAAT	1596	5	-	CAAT-box	Growth and development
TraesCS4A02G207000.1	CAAT-box	CCAAT	1806	5	-	CAAT-box	Growth and development
TraesCS4B02G110600.1	CAAT-box	CCAAT	96	5	+	CAAT-box	Growth and development
TraesCS4B02G110600.1	CAAT-box	CCAAT	180	5	+	CAAT-box	Growth and development
TraesCS4B02G110600.1	CAAT-box	CCAAT	444	5	+	CAAT-box	Growth and development
TraesCS4B02G110600.1	CAAT-box	CCAAT	519	5	+	CAAT-box	Growth and development
TraesCS4B02G110600.1	CAAT-box	CAAAT	726	5	+	CAAT-box	Growth and development
TraesCS4B02G110600.1	CAAT-box	CAAAT	739	5	-	CAAT-box	Growth and development
TraesCS4B02G110600.1	CAAT-box	CAAAT	778	5	-	CAAT-box	Growth and development
TraesCS4B02G110600.1	CAAT-box	CAAAT	787	5	-	CAAT-box	Growth and development
TraesCS4B02G110600.1	CAAT-box	CCAAT	796	5	+	CAAT-box	Growth and development
TraesCS4B02G110600.1	CAAT-box	AGCTCAATTTCA	952	12	+	CAAT-box	Growth and development
TraesCS4B02G110600.1	CAAT-box	CAAAT	995	5	+	CAAT-box	Growth and development
TraesCS4B02G110600.1	CAAT-box	CAAAT	1217	5	-	CAAT-box	Growth and development
TraesCS4B02G110600.1	CAAT-box	CAAAT	1620	5	+	CAAT-box	Growth and development
TraesCS4B02G110600.1	CAAT-box	CAAAT	1712	5	-	CAAT-box	Growth and development
TraesCS4B02G133700.4;TraesCS4B02G133700.1;TraesCS4B02G133700.3;TraesCS4B02G133700.2	CAAT-box	CCAAT	18	5	-	CAAT-box	Growth and development
TraesCS4B02G133700.4;TraesCS4B02G133700.1;TraesCS4B02G133700.3;TraesCS4B02G133700.2	CAAT-box	CCAAT	148	5	+	CAAT-box	Growth and development
TraesCS4B02G133700.4;TraesCS4B02G133700.1;TraesCS4B02G133700.3;TraesCS4B02G133700.2	CAAT-box	CAAAT	276	5	+	CAAT-box	Growth and development
TraesCS4B02G133700.4;TraesCS4B02G133700.1;TraesCS4B02G133700.3;TraesCS4B02G133700.2	CAAT-box	CCAAT	398	5	+	CAAT-box	Growth and development
TraesCS4B02G133700.4;TraesCS4B02G133700.1;TraesCS4B02G133700.3;TraesCS4B02G133700.2	CAAT-box	CCAAT	954	5	+	CAAT-box	Growth and development
TraesCS4B02G133700.4;TraesCS4B02G133700.1;TraesCS4B02G133700.3;TraesCS4B02G133700.2	CAAT-box	TGCCAAC	1261	7	+	CAAT-box	Growth and development
TraesCS4B02G133700.4;TraesCS4B02G133700.1;TraesCS4B02G133700.3;TraesCS4B02G133700.2	CAAT-box	TGCCAAC	1272	7	+	CAAT-box	Growth and development
TraesCS4B02G133700.4;TraesCS4B02G133700.1;TraesCS4B02G133700.3;TraesCS4B02G133700.2	CAAT-box	CCAAT	1707	5	-	CAAT-box	Growth and development
TraesCS4B02G133700.4;TraesCS4B02G133700.1;TraesCS4B02G133700.3;TraesCS4B02G133700.2	CAAT-box	CAAAT	1759	5	+	CAAT-box	Growth and development
TraesCS4B02G133700.4;TraesCS4B02G133700.1;TraesCS4B02G133700.3;TraesCS4B02G133700.2	CAAT-box	CAAAT	1994	5	+	CAAT-box	Growth and development
TraesCS4D02G108300.1	CAAT-box	CAAAT	34	5	+	CAAT-box	Growth and development
TraesCS4D02G108300.1	CAAT-box	CCAAT	621	5	+	CAAT-box	Growth and development
TraesCS4D02G108300.1	CAAT-box	CAAAT	841	5	-	CAAT-box	Growth and development
TraesCS4D02G108300.1	CAAT-box	CAAAT	889	5	-	CAAT-box	Growth and development
TraesCS4D02G108300.1	CAAT-box	CAAAT	960	5	-	CAAT-box	Growth and development
TraesCS4D02G108300.1	CAAT-box	CAAAT	980	5	+	CAAT-box	Growth and development
TraesCS4D02G108300.1	CAAT-box	CAAAT	1057	5	-	CAAT-box	Growth and development
TraesCS4D02G108300.1	CAAT-box	CAAAT	1080	5	+	CAAT-box	Growth and development
TraesCS4D02G108300.1	CAAT-box	TGCCAAC	1196	7	-	CAAT-box	Growth and development
TraesCS4D02G108300.1	CAAT-box	AGCTCAATTTCA	1213	11	+	CAAT-box	Growth and development
TraesCS4D02G108300.1	CAAT-box	CAAAT	1255	5	+	CAAT-box	Growth and development
TraesCS4D02G108300.1	CAAT-box	CAAAT	1296	5	+	CAAT-box	Growth and development
TraesCS4D02G108300.1	CAAT-box	CAAAT	1360	5	-	CAAT-box	Growth and development
TraesCS4D02G108300.1	CAAT-box	CAAAT	1475	5	-	CAAT-box	Growth and development
TraesCS4D02G108300.1	CAAT-box	CAAAT	1707	5	+	CAAT-box	Growth and development
TraesCS4D02G108300.1	CAAT-box	CAAAT	1817	5	+	CAAT-box	Growth and development
TraesCS4D02G108300.1	CAAT-box	CCAAT	1904	5	-	CAAT-box	Growth and development
TraesCS4D02G128700.4;TraesCS4D02G128700.2;TraesCS4D02G128700.5;TraesCS4D02G128700.1;TraesCS4D02G128700.3	CAAT-box	CCAAT	180	5	+	CAAT-box	Growth and development
TraesCS4D02G128700.4;TraesCS4D02G128700.2;TraesCS4D02G128700.5;TraesCS4D02G128700.1;TraesCS4D02G128700.3	CAAT-box	CAAAT	308	5	+	CAAT-box	Growth and development
TraesCS4D02G128700.4;TraesCS4D02G128700.2;TraesCS4D02G128700.5;TraesCS4D02G128700.1;TraesCS4D02G128700.3	CAAT-box	TGCCAAC	1263	7	+	CAAT-box	Growth and development
TraesCS4D02G128700.4;TraesCS4D02G128700.2;TraesCS4D02G128700.5;TraesCS4D02G128700.1;TraesCS4D02G128700.3	CAAT-box	TGCCAAC	1345	7	-	CAAT-box	Growth and development
TraesCS4D02G128700.4;TraesCS4D02G128700.2;TraesCS4D02G128700.5;TraesCS4D02G128700.1;TraesCS4D02G128700.3	CAAT-box	CCAAT	1695	5	-	CAAT-box	Growth and development
TraesCS4D02G128700.4;TraesCS4D02G128700.2;TraesCS4D02G128700.5;TraesCS4D02G128700.1;TraesCS4D02G128700.3	CAAT-box	CAAAT	1747	5	+	CAAT-box	Growth and development
TraesCS4D02G128700.4;TraesCS4D02G128700.2;TraesCS4D02G128700.5;TraesCS4D02G128700.1;TraesCS4D02G128700.3	CAAT-box	CAAAT	1954	5	+	CAAT-box	Growth and development
TraesCS5A02G117700.1	CAAT-box	CCAAT	215	5	+	CAAT-box	Growth and development
TraesCS5A02G117700.1	CAAT-box	CAAAT	410	5	+	CAAT-box	Growth and development
TraesCS5A02G117700.1	CAAT-box	CAAAT	464	5	-	CAAT-box	Growth and development
TraesCS5A02G117700.1	CAAT-box	CAAAT	721	5	+	CAAT-box	Growth and development
TraesCS5A02G117700.1	CAAT-box	CCAAT	779	5	+	CAAT-box	Growth and development
TraesCS5A02G117700.1	CAAT-box	CAAAT	1677	5	-	CAAT-box	Growth and development
TraesCS5A02G117700.1	CAAT-box	CCAAT	1708	5	+	CAAT-box	Growth and development
TraesCS5A02G117700.1	CAAT-box	CCAAT	1814	5	-	CAAT-box	Growth and development
TraesCS5A02G133200.2;TraesCS5A02G133200.4;TraesCS5A02G133200.3;TraesCS5A02G133200.5;TraesCS5A02G133200.6;TraesCS5A02G133200.1	CAAT-box	CAAAT	278	5	-	CAAT-box	Growth and development
TraesCS5A02G133200.2;TraesCS5A02G133200.4;TraesCS5A02G133200.3;TraesCS5A02G133200.5;TraesCS5A02G133200.6;TraesCS5A02G133200.1	CAAT-box	CCAAT	666	5	+	CAAT-box	Growth and development
TraesCS5A02G133200.2;TraesCS5A02G133200.4;TraesCS5A02G133200.3;TraesCS5A02G133200.5;TraesCS5A02G133200.6;TraesCS5A02G133200.1	CAAT-box	CCAAT	812	5	+	CAAT-box	Growth and development
TraesCS5A02G133200.2;TraesCS5A02G133200.4;TraesCS5A02G133200.3;TraesCS5A02G133200.5;TraesCS5A02G133200.6;TraesCS5A02G133200.1	CAAT-box	CCAAT	1078	5	-	CAAT-box	Growth and development
TraesCS5A02G133200.2;TraesCS5A02G133200.4;TraesCS5A02G133200.3;TraesCS5A02G133200.5;TraesCS5A02G133200.6;TraesCS5A02G133200.1	CAAT-box	CAAAT	1110	5	-	CAAT-box	Growth and development
TraesCS5A02G133200.2;TraesCS5A02G133200.4;TraesCS5A02G133200.3;TraesCS5A02G133200.5;TraesCS5A02G133200.6;TraesCS5A02G133200.1	CAAT-box	CCAAT	1226	5	-	CAAT-box	Growth and development
TraesCS5A02G133200.2;TraesCS5A02G133200.4;TraesCS5A02G133200.3;TraesCS5A02G133200.5;TraesCS5A02G133200.6;TraesCS5A02G133200.1	CAAT-box	CAAAT	1588	5	-	CAAT-box	Growth and development
TraesCS5A02G133200.2;TraesCS5A02G133200.4;TraesCS5A02G133200.3;TraesCS5A02G133200.5;TraesCS5A02G133200.6;TraesCS5A02G133200.1	CAAT-box	CCAAT	1616	5	+	CAAT-box	Growth and development
TraesCS5A02G148700.1	CAAT-box	CAAAT	259	5	+	CAAT-box	Growth and development
TraesCS5A02G148700.1	CAAT-box	TGCCAAC	436	7	+	CAAT-box	Growth and development
TraesCS5A02G148700.1	CAAT-box	CAAAT	867	5	-	CAAT-box	Growth and development
TraesCS5A02G148700.1	CAAT-box	CAAAT	875	5	+	CAAT-box	Growth and development
TraesCS5A02G148700.1	CAAT-box	CCAAT	1125	5	-	CAAT-box	Growth and development
TraesCS5A02G148700.1	CAAT-box	CAAAT	1204	5	+	CAAT-box	Growth and development
TraesCS5A02G148700.1	CAAT-box	CAAAT	1239	5	-	CAAT-box	Growth and development
TraesCS5A02G148700.1	CAAT-box	CAAAT	1347	5	+	CAAT-box	Growth and development
TraesCS5A02G148700.1	CAAT-box	CAAAT	1382	5	-	CAAT-box	Growth and development
TraesCS5A02G148700.1	CAAT-box	CCAAT	1460	5	+	CAAT-box	Growth and development
TraesCS5A02G169600.1	CAAT-box	CCAAT	91	5	-	CAAT-box	Growth and development
TraesCS5A02G169600.1	CAAT-box	CAAAT	714	5	+	CAAT-box	Growth and development
TraesCS5A02G169600.1	CAAT-box	CCAAT	727	5	+	CAAT-box	Growth and development
TraesCS5A02G169600.1	CAAT-box	CAAAT	804	5	+	CAAT-box	Growth and development
TraesCS5A02G169600.1	CAAT-box	CCAAT	835	5	+	CAAT-box	Growth and development
TraesCS5A02G169600.1	CAAT-box	CCAAT	1137	5	-	CAAT-box	Growth and development
TraesCS5A02G169600.1	CAAT-box	CCAAT	1319	5	-	CAAT-box	Growth and development
TraesCS5A02G169600.1	CAAT-box	CAAAT	1372	5	+	CAAT-box	Growth and development
TraesCS5A02G169600.1	CAAT-box	CAAAT	1806	5	-	CAAT-box	Growth and development
TraesCS5A02G169600.1	CAAT-box	CAAAT	1953	5	+	CAAT-box	Growth and development
TraesCS5A02G169600.1	CAAT-box	CAAAT	1968	5	-	CAAT-box	Growth and development
TraesCS5A02G411500.2;TraesCS5A02G411500.1	CAAT-box	CCAAT	80	5	-	CAAT-box	Growth and development
TraesCS5A02G411500.2;TraesCS5A02G411500.1	CAAT-box	CCAAT	371	5	+	CAAT-box	Growth and development
TraesCS5A02G411500.2;TraesCS5A02G411500.1	CAAT-box	CAAAT	517	5	-	CAAT-box	Growth and development
TraesCS5A02G411500.2;TraesCS5A02G411500.1	CAAT-box	CAAAT	561	5	+	CAAT-box	Growth and development
TraesCS5A02G411500.2;TraesCS5A02G411500.1	CAAT-box	CAAAT	793	5	-	CAAT-box	Growth and development
TraesCS5A02G411500.2;TraesCS5A02G411500.1	CAAT-box	CCAAT	951	5	-	CAAT-box	Growth and development
TraesCS5A02G411500.2;TraesCS5A02G411500.1	CAAT-box	TGCCAAC	956	7	+	CAAT-box	Growth and development
TraesCS5A02G411500.2;TraesCS5A02G411500.1	CAAT-box	CAAAT	1432	5	-	CAAT-box	Growth and development
TraesCS5A02G411500.2;TraesCS5A02G411500.1	CAAT-box	CAAAT	1621	5	-	CAAT-box	Growth and development
TraesCS5A02G411500.2;TraesCS5A02G411500.1	CAAT-box	CAAAT	1807	5	-	CAAT-box	Growth and development
TraesCS5A02G411500.2;TraesCS5A02G411500.1	CAAT-box	CAAAT	1874	5	-	CAAT-box	Growth and development
TraesCS5A02G411500.2;TraesCS5A02G411500.1	CAAT-box	CAAAT	1899	5	-	CAAT-box	Growth and development
TraesCS5B02G118000.1	CAAT-box	CCAAT	527	5	-	CAAT-box	Growth and development
TraesCS5B02G118000.1	CAAT-box	CAAAT	641	5	-	CAAT-box	Growth and development
TraesCS5B02G118000.1	CAAT-box	CCAAT	870	5	-	CAAT-box	Growth and development
TraesCS5B02G118000.1	CAAT-box	TGCCAAC	969	7	+	CAAT-box	Growth and development
TraesCS5B02G118000.1	CAAT-box	TGCCAAC	982	7	+	CAAT-box	Growth and development
TraesCS5B02G118000.1	CAAT-box	CAAAT	1000	5	-	CAAT-box	Growth and development
TraesCS5B02G118000.1	CAAT-box	CAAAT	1420	5	+	CAAT-box	Growth and development
TraesCS5B02G118000.1	CAAT-box	CAAAT	1474	5	-	CAAT-box	Growth and development
TraesCS5B02G118000.1	CAAT-box	CAAAT	1845	5	-	CAAT-box	Growth and development
TraesCS5B02G118000.1	CAAT-box	CCAAT	1876	5	+	CAAT-box	Growth and development
TraesCS5B02G118000.1	CAAT-box	CCAAT	1994	5	-	CAAT-box	Growth and development
TraesCS5B02G131800.4;TraesCS5B02G131800.3;TraesCS5B02G131800.2;TraesCS5B02G131800.1	CAAT-box	CAAAT	97	5	+	CAAT-box	Growth and development
TraesCS5B02G131800.4;TraesCS5B02G131800.3;TraesCS5B02G131800.2;TraesCS5B02G131800.1	CAAT-box	CAAAT	210	5	+	CAAT-box	Growth and development
TraesCS5B02G131800.4;TraesCS5B02G131800.3;TraesCS5B02G131800.2;TraesCS5B02G131800.1	CAAT-box	CCAAT	346	5	+	CAAT-box	Growth and development
TraesCS5B02G131800.4;TraesCS5B02G131800.3;TraesCS5B02G131800.2;TraesCS5B02G131800.1	CAAT-box	CAAAT	613	5	+	CAAT-box	Growth and development
TraesCS5B02G131800.4;TraesCS5B02G131800.3;TraesCS5B02G131800.2;TraesCS5B02G131800.1	CAAT-box	CCAAT	767	5	+	CAAT-box	Growth and development
TraesCS5B02G131800.4;TraesCS5B02G131800.3;TraesCS5B02G131800.2;TraesCS5B02G131800.1	CAAT-box	CCAAT	774	5	+	CAAT-box	Growth and development
TraesCS5B02G131800.4;TraesCS5B02G131800.3;TraesCS5B02G131800.2;TraesCS5B02G131800.1	CAAT-box	CAAAT	849	5	+	CAAT-box	Growth and development
TraesCS5B02G131800.4;TraesCS5B02G131800.3;TraesCS5B02G131800.2;TraesCS5B02G131800.1	CAAT-box	CCAAT	1178	5	-	CAAT-box	Growth and development
TraesCS5B02G131800.4;TraesCS5B02G131800.3;TraesCS5B02G131800.2;TraesCS5B02G131800.1	CAAT-box	CAAAT	1208	5	-	CAAT-box	Growth and development
TraesCS5B02G131800.4;TraesCS5B02G131800.3;TraesCS5B02G131800.2;TraesCS5B02G131800.1	CAAT-box	CAACCAACTCC	1435	10	-	CAAT-box	Growth and development
TraesCS5B02G131800.4;TraesCS5B02G131800.3;TraesCS5B02G131800.2;TraesCS5B02G131800.1	CAAT-box	CCAAT	1604	5	-	CAAT-box	Growth and development
TraesCS5B02G131800.4;TraesCS5B02G131800.3;TraesCS5B02G131800.2;TraesCS5B02G131800.1	CAAT-box	CAAAT	1965	5	-	CAAT-box	Growth and development
TraesCS5B02G131800.4;TraesCS5B02G131800.3;TraesCS5B02G131800.2;TraesCS5B02G131800.1	CAAT-box	CCAAT	1994	5	+	CAAT-box	Growth and development
TraesCS5B02G147300.1	CAAT-box	CCAAT	134	5	-	CAAT-box	Growth and development
TraesCS5B02G147300.1	CAAT-box	CAAAT	890	5	-	CAAT-box	Growth and development
TraesCS5B02G147300.1	CAAT-box	CCAAT	1231	5	-	CAAT-box	Growth and development
TraesCS5B02G147300.1	CAAT-box	CAAAT	1444	5	+	CAAT-box	Growth and development
TraesCS5B02G147300.1	CAAT-box	CAAAT	1447	5	-	CAAT-box	Growth and development
TraesCS5B02G147300.1	CAAT-box	CAAAT	1490	5	-	CAAT-box	Growth and development
TraesCS5B02G147300.1	CAAT-box	CCAAT	1963	5	-	CAAT-box	Growth and development
TraesCS5B02G166400.1	CAAT-box	CAAAT	9	5	+	CAAT-box	Growth and development
TraesCS5B02G166400.1	CAAT-box	CCAAT	105	5	+	CAAT-box	Growth and development
TraesCS5B02G166400.1	CAAT-box	CAAAT	264	5	-	CAAT-box	Growth and development
TraesCS5B02G166400.1	CAAT-box	CCAAT	409	5	-	CAAT-box	Growth and development
TraesCS5B02G166400.1	CAAT-box	CAAAT	420	5	-	CAAT-box	Growth and development
TraesCS5B02G166400.1	CAAT-box	CCAAT	442	5	+	CAAT-box	Growth and development
TraesCS5B02G166400.1	CAAT-box	CAAAT	734	5	-	CAAT-box	Growth and development
TraesCS5B02G166400.1	CAAT-box	CCAAT	799	5	-	CAAT-box	Growth and development
TraesCS5B02G166400.1	CAAT-box	TGCAAATCT	819	9	-	CAAT-box	Growth and development
TraesCS5B02G166400.1	CAAT-box	CAAAT	821	5	-	CAAT-box	Growth and development
TraesCS5B02G166400.1	CAAT-box	CAAAT	1328	5	-	CAAT-box	Growth and development
TraesCS5B02G166400.1	CAAT-box	CAAAT	1396	5	-	CAAT-box	Growth and development
TraesCS5B02G166400.1	CAAT-box	CAAAT	1731	5	-	CAAT-box	Growth and development
TraesCS5B02G166400.1	CAAT-box	CAAAT	1883	5	+	CAAT-box	Growth and development
TraesCS5B02G415100.1;TraesCS5B02G415100.2	CAAT-box	CAAAT	84	5	-	CAAT-box	Growth and development
TraesCS5B02G415100.1;TraesCS5B02G415100.2	CAAT-box	CCAAT	227	5	+	CAAT-box	Growth and development
TraesCS5B02G415100.1;TraesCS5B02G415100.2	CAAT-box	CAAAT	426	5	-	CAAT-box	Growth and development
TraesCS5B02G415100.1;TraesCS5B02G415100.2	CAAT-box	CAAAT	466	5	+	CAAT-box	Growth and development
TraesCS5B02G415100.1;TraesCS5B02G415100.2	CAAT-box	CCAAT	811	5	-	CAAT-box	Growth and development
TraesCS5B02G415100.1;TraesCS5B02G415100.2	CAAT-box	TGCCAAC	816	7	+	CAAT-box	Growth and development
TraesCS5B02G415100.1;TraesCS5B02G415100.2	CAAT-box	CCAAT	915	5	+	CAAT-box	Growth and development
TraesCS5B02G415100.1;TraesCS5B02G415100.2	CAAT-box	CAAAT	1090	5	+	CAAT-box	Growth and development
TraesCS5B02G415100.1;TraesCS5B02G415100.2	CAAT-box	CAAAT	1324	5	+	CAAT-box	Growth and development
TraesCS5B02G415100.1;TraesCS5B02G415100.2	CAAT-box	CAAAT	1899	5	-	CAAT-box	Growth and development
TraesCS5D02G129800.1	CAAT-box	CAAAT	462	5	-	CAAT-box	Growth and development
TraesCS5D02G129800.1	CAAT-box	CCAAT	777	5	-	CAAT-box	Growth and development
TraesCS5D02G129800.1	CAAT-box	CAAAT	890	5	-	CAAT-box	Growth and development
TraesCS5D02G129800.1	CAAT-box	CCAAT	1120	5	-	CAAT-box	Growth and development
TraesCS5D02G129800.1	CAAT-box	TGCCAAC	1218	7	+	CAAT-box	Growth and development
TraesCS5D02G129800.1	CAAT-box	CAAAT	1653	5	+	CAAT-box	Growth and development
TraesCS5D02G129800.1	CAAT-box	CAAAT	1847	5	-	CAAT-box	Growth and development
TraesCS5D02G129800.1	CAAT-box	CCAAT	1878	5	+	CAAT-box	Growth and development
TraesCS5D02G129800.1	CAAT-box	CAAAT	1918	5	+	CAAT-box	Growth and development
TraesCS5D02G129800.1	CAAT-box	CCAAT	1993	5	-	CAAT-box	Growth and development
TraesCS5D02G141300.1	CAAT-box	CAAAT	32	5	-	CAAT-box	Growth and development
TraesCS5D02G141300.1	CAAT-box	CAAAT	59	5	+	CAAT-box	Growth and development
TraesCS5D02G141300.1	CAAT-box	CAAAT	95	5	+	CAAT-box	Growth and development
TraesCS5D02G141300.1	CAAT-box	CAAAT	161	5	-	CAAT-box	Growth and development
TraesCS5D02G141300.1	CAAT-box	CCAAT	238	5	+	CAAT-box	Growth and development
TraesCS5D02G141300.1	CAAT-box	CAAAT	266	5	-	CAAT-box	Growth and development
TraesCS5D02G141300.1	CAAT-box	CCAAT	584	5	-	CAAT-box	Growth and development
TraesCS5D02G141300.1	CAAT-box	CCAAT	594	5	-	CAAT-box	Growth and development
TraesCS5D02G141300.1	CAAT-box	CCAAT	607	5	+	CAAT-box	Growth and development
TraesCS5D02G141300.1	CAAT-box	CCAAT	916	5	+	CAAT-box	Growth and development
TraesCS5D02G141300.1	CAAT-box	CCAAT	1020	5	-	CAAT-box	Growth and development
TraesCS5D02G141300.1	CAAT-box	CAAAT	1553	5	-	CAAT-box	Growth and development
TraesCS5D02G141300.1	CAAT-box	CCAAT	1582	5	+	CAAT-box	Growth and development
TraesCS5D02G144200.1;TraesCS5D02G144200.2	CAAT-box	CAAAT	403	5	-	CAAT-box	Growth and development
TraesCS5D02G144200.1;TraesCS5D02G144200.2	CAAT-box	CAAAT	681	5	+	CAAT-box	Growth and development
TraesCS5D02G144200.1;TraesCS5D02G144200.2	CAAT-box	CAAAT	1310	5	+	CAAT-box	Growth and development
TraesCS5D02G144200.1;TraesCS5D02G144200.2	CAAT-box	CAAAT	1313	5	-	CAAT-box	Growth and development
TraesCS5D02G144200.1;TraesCS5D02G144200.2	CAAT-box	CAAAT	1356	5	-	CAAT-box	Growth and development
TraesCS5D02G144200.1;TraesCS5D02G144200.2	CAAT-box	CCAAT	1403	5	-	CAAT-box	Growth and development
TraesCS5D02G144200.1;TraesCS5D02G144200.2	CAAT-box	CCAAT	1851	5	-	CAAT-box	Growth and development
TraesCS5D02G174000.1	CAAT-box	CAAAT	446	5	+	CAAT-box	Growth and development
TraesCS5D02G174000.1	CAAT-box	CCAAT	477	5	+	CAAT-box	Growth and development
TraesCS5D02G174000.1	CAAT-box	CAAAT	1309	5	-	CAAT-box	Growth and development
TraesCS5D02G174000.1	CAAT-box	CAAAT	1342	5	+	CAAT-box	Growth and development
TraesCS5D02G174000.1	CAAT-box	CAAAT	1369	5	-	CAAT-box	Growth and development
TraesCS5D02G174000.1	CAAT-box	TGCCAAC	1479	7	-	CAAT-box	Growth and development
TraesCS5D02G174000.1	CAAT-box	CCAAT	1582	5	-	CAAT-box	Growth and development
TraesCS5D02G174000.1	CAAT-box	CAAAT	1709	5	-	CAAT-box	Growth and development
TraesCS5D02G174000.1	CAAT-box	CAAAT	1863	5	+	CAAT-box	Growth and development
TraesCS5D02G420300.1	CAAT-box	CAAAT	88	5	+	CAAT-box	Growth and development
TraesCS5D02G420300.1	CAAT-box	CCAAT	598	5	+	CAAT-box	Growth and development
TraesCS5D02G420300.1	CAAT-box	CCAAT	700	5	+	CAAT-box	Growth and development
TraesCS5D02G420300.1	CAAT-box	CCAAT	897	5	+	CAAT-box	Growth and development
TraesCS5D02G420300.1	CAAT-box	CCAAT	922	5	-	CAAT-box	Growth and development
TraesCS5D02G420300.1	CAAT-box	CAAAT	1188	5	+	CAAT-box	Growth and development
TraesCS5D02G420300.1	CAAT-box	TGCCAAC	1208	7	+	CAAT-box	Growth and development
TraesCS5D02G420300.1	CAAT-box	CAAAT	1452	5	+	CAAT-box	Growth and development
TraesCS5D02G420300.1	CAAT-box	CAAAT	1873	5	+	CAAT-box	Growth and development
TraesCS5D02G420300.1	CAAT-box	CAAAT	1893	5	+	CAAT-box	Growth and development
TraesCS5D02G420300.1	CAAT-box	CAAAT	1896	5	-	CAAT-box	Growth and development
TraesCS5D02G420300.1	CAAT-box	CCCAATTT	1966	8	+	CAAT-box	Growth and development
TraesCS5D02G420300.1	CAAT-box	CCAAT	1967	5	+	CAAT-box	Growth and development
TraesCS7A02G115900.1	CAAT-box	CCAAT	32	5	+	CAAT-box	Growth and development
TraesCS7A02G115900.1	CAAT-box	CCAAT	54	5	+	CAAT-box	Growth and development
TraesCS7A02G115900.1	CAAT-box	CCAAT	116	5	-	CAAT-box	Growth and development
TraesCS7A02G115900.1	CAAT-box	CAAAT	1040	5	-	CAAT-box	Growth and development
TraesCS7B02G012700.1	CAAT-box	CCAAT	804	5	+	CAAT-box	Growth and development
TraesCS7D02G110700.1	CAAT-box	CAAAT	561	5	+	CAAT-box	Growth and development
TraesCS7D02G110700.1	CAAT-box	CAAAT	762	5	+	CAAT-box	Growth and development
TraesCS7D02G110700.1	CAAT-box	CCAAT	1156	5	+	CAAT-box	Growth and development
TraesCS1A02G075000.1	TATA-box	TATA	88	4	+	TATA-box	Growth and development
TraesCS1A02G075000.1	TATA-box	ATATAA	761	6	+	TATA-box	Growth and development
TraesCS1A02G075000.1	TATA-box	TATA	762	4	+	TATA-box	Growth and development
TraesCS1A02G075000.1	TATA-box	ATATAT	812	6	+	TATA-box	Growth and development
TraesCS1A02G075000.1	TATA-box	TATATA	813	6	+	TATA-box	Growth and development
TraesCS1A02G075000.1	TATA-box	ATATAT	814	6	+	TATA-box	Growth and development
TraesCS1A02G075000.1	TATA-box	TATA	815	4	+	TATA-box	Growth and development
TraesCS1A02G075000.1	TATA-box	ATATAT	861	6	+	TATA-box	Growth and development
TraesCS1A02G075000.1	TATA-box	TATA	862	4	+	TATA-box	Growth and development
TraesCS1A02G075000.1	TATA-box	TATA	1613	4	-	TATA-box	Growth and development
TraesCS1A02G075000.1	TATA-box	ATATAA	1950	6	+	TATA-box	Growth and development
TraesCS1A02G075000.1	TATA-box	TATA	1951	4	-	TATA-box	Growth and development
TraesCS1A02G075000.1	TATA-box	TATA	1984	4	-	TATA-box	Growth and development
TraesCS1B02G093600.1	TATA-box	ATATAT	571	6	+	TATA-box	Growth and development
TraesCS1B02G093600.1	TATA-box	TATA	572	4	+	TATA-box	Growth and development
TraesCS1B02G093600.1	TATA-box	TATA	914	4	+	TATA-box	Growth and development
TraesCS1B02G093600.1	TATA-box	ATTATA	1209	6	+	TATA-box	Growth and development
TraesCS1B02G093600.1	TATA-box	TATAA	1210	5	-	TATA-box	Growth and development
TraesCS1B02G093600.1	TATA-box	TATA	1211	4	-	TATA-box	Growth and development
TraesCS1B02G093600.1	TATA-box	TATA	1243	4	-	TATA-box	Growth and development
TraesCS1B02G093600.1	TATA-box	ATTATA	1288	6	+	TATA-box	Growth and development
TraesCS1B02G093600.1	TATA-box	TATATAA	1289	7	-	TATA-box	Growth and development
TraesCS1B02G093600.1	TATA-box	TATATA	1290	6	-	TATA-box	Growth and development
TraesCS1B02G093600.1	TATA-box	ATATAT	1291	6	-	TATA-box	Growth and development
TraesCS1B02G093600.1	TATA-box	TATATA	1292	6	-	TATA-box	Growth and development
TraesCS1B02G093600.1	TATA-box	ATATAT	1293	6	-	TATA-box	Growth and development
TraesCS1B02G093600.1	TATA-box	TATATA	1294	6	-	TATA-box	Growth and development
TraesCS1B02G093600.1	TATA-box	ATATAT	1295	6	-	TATA-box	Growth and development
TraesCS1B02G093600.1	TATA-box	TATATA	1296	6	-	TATA-box	Growth and development
TraesCS1B02G093600.1	TATA-box	ATATAT	1297	6	-	TATA-box	Growth and development
TraesCS1B02G093600.1	TATA-box	TATATA	1298	6	-	TATA-box	Growth and development
TraesCS1B02G093600.1	TATA-box	ATATAT	1299	6	-	TATA-box	Growth and development
TraesCS1B02G093600.1	TATA-box	TATATA	1300	6	-	TATA-box	Growth and development
TraesCS1B02G093600.1	TATA-box	ATATAA	1301	6	+	TATA-box	Growth and development
TraesCS1B02G093600.1	TATA-box	TATA	1302	4	-	TATA-box	Growth and development
TraesCS1B02G093600.1	TATA-box	TATA	1344	4	-	TATA-box	Growth and development
TraesCS1B02G093600.1	TATA-box	TATA	1394	4	-	TATA-box	Growth and development
TraesCS1B02G093600.1	TATA-box	TATATA	1539	6	-	TATA-box	Growth and development
TraesCS1B02G093600.1	TATA-box	ATATAT	1540	6	-	TATA-box	Growth and development
TraesCS1B02G093600.1	TATA-box	TATATA	1541	6	-	TATA-box	Growth and development
TraesCS1B02G093600.1	TATA-box	ATATAA	1542	6	+	TATA-box	Growth and development
TraesCS1B02G093600.1	TATA-box	TATA	1543	4	-	TATA-box	Growth and development
TraesCS1B02G093600.1	TATA-box	TATA	1903	4	-	TATA-box	Growth and development
TraesCS1D02G077600.3;TraesCS1D02G077600.1;TraesCS1D02G077600.2	TATA-box	TATA	168	4	+	TATA-box	Growth and development
TraesCS1D02G077600.3;TraesCS1D02G077600.1;TraesCS1D02G077600.2	TATA-box	ATTATA	375	6	+	TATA-box	Growth and development
TraesCS1D02G077600.3;TraesCS1D02G077600.1;TraesCS1D02G077600.2	TATA-box	TATAA	376	5	-	TATA-box	Growth and development
TraesCS1D02G077600.3;TraesCS1D02G077600.1;TraesCS1D02G077600.2	TATA-box	TATA	377	4	+	TATA-box	Growth and development
TraesCS1D02G077600.3;TraesCS1D02G077600.1;TraesCS1D02G077600.2	TATA-box	TATA	411	4	+	TATA-box	Growth and development
TraesCS1D02G077600.3;TraesCS1D02G077600.1;TraesCS1D02G077600.2	TATA-box	ATTATA	446	6	+	TATA-box	Growth and development
TraesCS1D02G077600.3;TraesCS1D02G077600.1;TraesCS1D02G077600.2	TATA-box	TATAA	447	5	-	TATA-box	Growth and development
TraesCS1D02G077600.3;TraesCS1D02G077600.1;TraesCS1D02G077600.2	TATA-box	TATA	448	4	+	TATA-box	Growth and development
TraesCS1D02G077600.3;TraesCS1D02G077600.1;TraesCS1D02G077600.2	TATA-box	TATA	480	4	+	TATA-box	Growth and development
TraesCS1D02G077600.3;TraesCS1D02G077600.1;TraesCS1D02G077600.2	TATA-box	ATTATA	523	6	+	TATA-box	Growth and development
TraesCS1D02G077600.3;TraesCS1D02G077600.1;TraesCS1D02G077600.2	TATA-box	TATAA	524	5	-	TATA-box	Growth and development
TraesCS1D02G077600.3;TraesCS1D02G077600.1;TraesCS1D02G077600.2	TATA-box	TATA	525	4	+	TATA-box	Growth and development
TraesCS1D02G077600.3;TraesCS1D02G077600.1;TraesCS1D02G077600.2	TATA-box	TATACA	530	6	-	TATA-box	Growth and development
TraesCS1D02G077600.3;TraesCS1D02G077600.1;TraesCS1D02G077600.2	TATA-box	TATA	532	4	+	TATA-box	Growth and development
TraesCS1D02G077600.3;TraesCS1D02G077600.1;TraesCS1D02G077600.2	TATA-box	TATA	627	4	+	TATA-box	Growth and development
TraesCS1D02G077600.3;TraesCS1D02G077600.1;TraesCS1D02G077600.2	TATA-box	TATA	772	4	+	TATA-box	Growth and development
TraesCS1D02G077600.3;TraesCS1D02G077600.1;TraesCS1D02G077600.2	TATA-box	ATATAT	1445	6	-	TATA-box	Growth and development
TraesCS1D02G077600.3;TraesCS1D02G077600.1;TraesCS1D02G077600.2	TATA-box	TATATA	1446	6	-	TATA-box	Growth and development
TraesCS1D02G077600.3;TraesCS1D02G077600.1;TraesCS1D02G077600.2	TATA-box	TATA	1448	4	-	TATA-box	Growth and development
TraesCS1D02G077600.3;TraesCS1D02G077600.1;TraesCS1D02G077600.2	TATA-box	ATATAT	1844	6	-	TATA-box	Growth and development
TraesCS1D02G077600.3;TraesCS1D02G077600.1;TraesCS1D02G077600.2	TATA-box	TATATA	1845	6	-	TATA-box	Growth and development
TraesCS1D02G077600.3;TraesCS1D02G077600.1;TraesCS1D02G077600.2	TATA-box	TATA	1847	4	-	TATA-box	Growth and development
TraesCS3A02G237700.3;TraesCS3A02G237700.1;TraesCS3A02G237700.2	TATA-box	TATAAA	192	6	-	TATA-box	Growth and development
TraesCS3A02G237700.3;TraesCS3A02G237700.1;TraesCS3A02G237700.2	TATA-box	TATAA	193	5	-	TATA-box	Growth and development
TraesCS3A02G237700.3;TraesCS3A02G237700.1;TraesCS3A02G237700.2	TATA-box	TATA	194	4	+	TATA-box	Growth and development
TraesCS3A02G237700.3;TraesCS3A02G237700.1;TraesCS3A02G237700.2	TATA-box	TATA	243	4	+	TATA-box	Growth and development
TraesCS3A02G237700.3;TraesCS3A02G237700.1;TraesCS3A02G237700.2	TATA-box	ATTATA	646	6	+	TATA-box	Growth and development
TraesCS3A02G237700.3;TraesCS3A02G237700.1;TraesCS3A02G237700.2	TATA-box	TATAA	647	5	-	TATA-box	Growth and development
TraesCS3A02G237700.3;TraesCS3A02G237700.1;TraesCS3A02G237700.2	TATA-box	TATA	648	4	+	TATA-box	Growth and development
TraesCS3A02G237700.3;TraesCS3A02G237700.1;TraesCS3A02G237700.2	TATA-box	TATA	1152	4	-	TATA-box	Growth and development
TraesCS3A02G237700.3;TraesCS3A02G237700.1;TraesCS3A02G237700.2	TATA-box	TATA	1309	4	-	TATA-box	Growth and development
TraesCS3A02G237700.3;TraesCS3A02G237700.1;TraesCS3A02G237700.2	TATA-box	ccTATAAAaa	1327	9	+	TATA-box	Growth and development
TraesCS3A02G237700.3;TraesCS3A02G237700.1;TraesCS3A02G237700.2	TATA-box	TATA	1461	4	-	TATA-box	Growth and development
TraesCS3A02G237700.3;TraesCS3A02G237700.1;TraesCS3A02G237700.2	TATA-box	TATA	1481	4	-	TATA-box	Growth and development
TraesCS3A02G237700.3;TraesCS3A02G237700.1;TraesCS3A02G237700.2	TATA-box	TATA	1504	4	-	TATA-box	Growth and development
TraesCS3B02G266100.1	TATA-box	TATATAA	115	7	-	TATA-box	Growth and development
TraesCS3B02G266100.1	TATA-box	TATATA	116	6	+	TATA-box	Growth and development
TraesCS3B02G266100.1	TATA-box	TATA	118	4	+	TATA-box	Growth and development
TraesCS3B02G266100.1	TATA-box	TATA	386	4	+	TATA-box	Growth and development
TraesCS3B02G266100.1	TATA-box	ATATAA	1071	6	+	TATA-box	Growth and development
TraesCS3B02G266100.1	TATA-box	TATA	1072	4	-	TATA-box	Growth and development
TraesCS3B02G266100.1	TATA-box	TACAAAA	1091	7	+	TATA-box	Growth and development
TraesCS3B02G266100.1	TATA-box	TATA	1098	4	-	TATA-box	Growth and development
TraesCS3B02G266100.1	TATA-box	TATATA	1130	6	-	TATA-box	Growth and development
TraesCS3B02G266100.1	TATA-box	ATATAA	1131	6	+	TATA-box	Growth and development
TraesCS3B02G266100.1	TATA-box	TATA	1132	4	-	TATA-box	Growth and development
TraesCS3B02G266100.1	TATA-box	TATA	1182	4	-	TATA-box	Growth and development
TraesCS3B02G266100.1	TATA-box	TATAAAA	1186	7	-	TATA-box	Growth and development
TraesCS3B02G266100.1	TATA-box	TATAAA	1187	6	-	TATA-box	Growth and development
TraesCS3B02G266100.1	TATA-box	TATAA	1188	5	-	TATA-box	Growth and development
TraesCS3B02G266100.1	TATA-box	TATA	1189	4	-	TATA-box	Growth and development
TraesCS3B02G266100.1	TATA-box	TATA	1240	4	-	TATA-box	Growth and development
TraesCS3B02G266100.1	TATA-box	TATATA	1299	6	-	TATA-box	Growth and development
TraesCS3B02G266100.1	TATA-box	ATATAT	1300	6	-	TATA-box	Growth and development
TraesCS3B02G266100.1	TATA-box	TATATA	1301	6	-	TATA-box	Growth and development
TraesCS3B02G266100.1	TATA-box	TATA	1303	4	-	TATA-box	Growth and development
TraesCS3B02G266100.1	TATA-box	ATTATA	1394	6	+	TATA-box	Growth and development
TraesCS3B02G266100.1	TATA-box	TATATAA	1395	7	-	TATA-box	Growth and development
TraesCS3B02G266100.1	TATA-box	TATATA	1396	6	-	TATA-box	Growth and development
TraesCS3B02G266100.1	TATA-box	TATA	1398	4	-	TATA-box	Growth and development
TraesCS3B02G266100.1	TATA-box	TATA	1589	4	-	TATA-box	Growth and development
TraesCS3B02G266100.1	TATA-box	TATA	1608	4	-	TATA-box	Growth and development
TraesCS3B02G266100.1	TATA-box	TATA	1631	4	-	TATA-box	Growth and development
TraesCS3B02G266100.1	TATA-box	TATAAA	1657	6	-	TATA-box	Growth and development
TraesCS3B02G266100.1	TATA-box	TATAA	1658	5	-	TATA-box	Growth and development
TraesCS3B02G266100.1	TATA-box	TATA	1659	4	-	TATA-box	Growth and development
TraesCS3D02G237900.2;TraesCS3D02G237900.1	TATA-box	ATATAT	296	6	+	TATA-box	Growth and development
TraesCS3D02G237900.2;TraesCS3D02G237900.1	TATA-box	TATA	297	4	+	TATA-box	Growth and development
TraesCS3D02G237900.2;TraesCS3D02G237900.1	TATA-box	TACAAAA	366	7	+	TATA-box	Growth and development
TraesCS3D02G237900.2;TraesCS3D02G237900.1	TATA-box	ATATAA	433	6	+	TATA-box	Growth and development
TraesCS3D02G237900.2;TraesCS3D02G237900.1	TATA-box	TATA	434	4	+	TATA-box	Growth and development
TraesCS3D02G237900.2;TraesCS3D02G237900.1	TATA-box	TATA	453	4	+	TATA-box	Growth and development
TraesCS3D02G237900.2;TraesCS3D02G237900.1	TATA-box	TATA	471	4	+	TATA-box	Growth and development
TraesCS3D02G237900.2;TraesCS3D02G237900.1	TATA-box	TATA	495	4	+	TATA-box	Growth and development
TraesCS3D02G237900.2;TraesCS3D02G237900.1	TATA-box	TATA	707	4	+	TATA-box	Growth and development
TraesCS3D02G237900.2;TraesCS3D02G237900.1	TATA-box	TATATA	1112	6	-	TATA-box	Growth and development
TraesCS3D02G237900.2;TraesCS3D02G237900.1	TATA-box	ATATAT	1113	6	-	TATA-box	Growth and development
TraesCS3D02G237900.2;TraesCS3D02G237900.1	TATA-box	TATA	1114	4	-	TATA-box	Growth and development
TraesCS3D02G237900.2;TraesCS3D02G237900.1	TATA-box	ATATAT	1126	6	-	TATA-box	Growth and development
TraesCS3D02G237900.2;TraesCS3D02G237900.1	TATA-box	TATA	1127	4	-	TATA-box	Growth and development
TraesCS3D02G237900.2;TraesCS3D02G237900.1	TATA-box	TATA	1390	4	-	TATA-box	Growth and development
TraesCS3D02G237900.2;TraesCS3D02G237900.1	TATA-box	TATA	1409	4	-	TATA-box	Growth and development
TraesCS3D02G237900.2;TraesCS3D02G237900.1	TATA-box	TATACA	1430	6	-	TATA-box	Growth and development
TraesCS3D02G237900.2;TraesCS3D02G237900.1	TATA-box	TATA	1432	4	-	TATA-box	Growth and development
TraesCS3D02G237900.2;TraesCS3D02G237900.1	TATA-box	ccTATAAAaa	1442	9	+	TATA-box	Growth and development
TraesCS4A02G184900.1;TraesCS4A02G184900.2	TATA-box	TACAAAA	267	7	+	TATA-box	Growth and development
TraesCS4A02G184900.1;TraesCS4A02G184900.2	TATA-box	TATA	951	4	+	TATA-box	Growth and development
TraesCS4A02G184900.1;TraesCS4A02G184900.2	TATA-box	TATAA	1892	5	-	TATA-box	Growth and development
TraesCS4A02G184900.1;TraesCS4A02G184900.2	TATA-box	TATA	1893	4	-	TATA-box	Growth and development
TraesCS4A02G184900.1;TraesCS4A02G184900.2	TATA-box	TATAAA	1902	6	-	TATA-box	Growth and development
TraesCS4A02G184900.1;TraesCS4A02G184900.2	TATA-box	TATAA	1903	5	-	TATA-box	Growth and development
TraesCS4A02G184900.1;TraesCS4A02G184900.2	TATA-box	TATA	1904	4	-	TATA-box	Growth and development
TraesCS4A02G184900.1;TraesCS4A02G184900.2	TATA-box	ATATAT	1909	6	-	TATA-box	Growth and development
TraesCS4A02G184900.1;TraesCS4A02G184900.2	TATA-box	TATA	1910	4	-	TATA-box	Growth and development
TraesCS4A02G184900.1;TraesCS4A02G184900.2	TATA-box	TATA	1976	4	-	TATA-box	Growth and development
TraesCS4A02G207000.1	TATA-box	ccTATAAAaa	267	9	+	TATA-box	Growth and development
TraesCS4A02G207000.1	TATA-box	TATA	381	4	+	TATA-box	Growth and development
TraesCS4A02G207000.1	TATA-box	TATA	418	4	+	TATA-box	Growth and development
TraesCS4A02G207000.1	TATA-box	TATA	596	4	+	TATA-box	Growth and development
TraesCS4A02G207000.1	TATA-box	TATACA	890	6	-	TATA-box	Growth and development
TraesCS4A02G207000.1	TATA-box	TATA	892	4	+	TATA-box	Growth and development
TraesCS4A02G207000.1	TATA-box	TATA	1762	4	-	TATA-box	Growth and development
TraesCS4A02G207000.1	TATA-box	TATA	1814	4	-	TATA-box	Growth and development
TraesCS4A02G207000.1	TATA-box	ATTATA	1845	6	+	TATA-box	Growth and development
TraesCS4A02G207000.1	TATA-box	TATAA	1846	5	-	TATA-box	Growth and development
TraesCS4A02G207000.1	TATA-box	TATA	1847	4	-	TATA-box	Growth and development
TraesCS4A02G207000.1	TATA-box	ATTATA	1976	6	+	TATA-box	Growth and development
TraesCS4A02G207000.1	TATA-box	TATAA	1977	5	-	TATA-box	Growth and development
TraesCS4A02G207000.1	TATA-box	TATA	1978	4	-	TATA-box	Growth and development
TraesCS4B02G110600.1	TATA-box	TATA	843	4	+	TATA-box	Growth and development
TraesCS4B02G110600.1	TATA-box	ATTATA	885	6	+	TATA-box	Growth and development
TraesCS4B02G110600.1	TATA-box	TATAA	886	5	-	TATA-box	Growth and development
TraesCS4B02G110600.1	TATA-box	TATA	887	4	+	TATA-box	Growth and development
TraesCS4B02G110600.1	TATA-box	TATA	989	4	+	TATA-box	Growth and development
TraesCS4B02G110600.1	TATA-box	ATATAT	1213	6	-	TATA-box	Growth and development
TraesCS4B02G110600.1	TATA-box	TATA	1214	4	-	TATA-box	Growth and development
TraesCS4B02G110600.1	TATA-box	ccTATAAAaa	1509	9	-	TATA-box	Growth and development
TraesCS4B02G110600.1	TATA-box	ATTATA	1623	6	+	TATA-box	Growth and development
TraesCS4B02G110600.1	TATA-box	TATAA	1624	5	-	TATA-box	Growth and development
TraesCS4B02G110600.1	TATA-box	TATA	1625	4	-	TATA-box	Growth and development
TraesCS4B02G110600.1	TATA-box	TATA	1649	4	-	TATA-box	Growth and development
TraesCS4B02G110600.1	TATA-box	TATATA	1700	6	-	TATA-box	Growth and development
TraesCS4B02G110600.1	TATA-box	TATA	1702	4	-	TATA-box	Growth and development
TraesCS4B02G133700.4;TraesCS4B02G133700.1;TraesCS4B02G133700.3;TraesCS4B02G133700.2	TATA-box	TATA	970	4	+	TATA-box	Growth and development
TraesCS4B02G133700.4;TraesCS4B02G133700.1;TraesCS4B02G133700.3;TraesCS4B02G133700.2	TATA-box	TATA	1062	4	-	TATA-box	Growth and development
TraesCS4B02G133700.4;TraesCS4B02G133700.1;TraesCS4B02G133700.3;TraesCS4B02G133700.2	TATA-box	TAAAGATT	1558	8	+	TATA-box	Growth and development
TraesCS4B02G133700.4;TraesCS4B02G133700.1;TraesCS4B02G133700.3;TraesCS4B02G133700.2	TATA-box	TATA	1791	4	-	TATA-box	Growth and development
TraesCS4D02G108300.1	TATA-box	ATTATA	818	6	+	TATA-box	Growth and development
TraesCS4D02G108300.1	TATA-box	TATAA	819	5	-	TATA-box	Growth and development
TraesCS4D02G108300.1	TATA-box	TATA	820	4	+	TATA-box	Growth and development
TraesCS4D02G108300.1	TATA-box	TATA	931	4	+	TATA-box	Growth and development
TraesCS4D02G108300.1	TATA-box	TATA	938	4	+	TATA-box	Growth and development
TraesCS4D02G108300.1	TATA-box	taTATAAAtc	1000	9	-	TATA-box	Growth and development
TraesCS4D02G108300.1	TATA-box	TATACA	1002	6	-	TATA-box	Growth and development
TraesCS4D02G108300.1	TATA-box	TATATA	1004	6	-	TATA-box	Growth and development
TraesCS4D02G108300.1	TATA-box	TATA	1006	4	-	TATA-box	Growth and development
TraesCS4D02G108300.1	TATA-box	TATA	1106	4	-	TATA-box	Growth and development
TraesCS4D02G108300.1	TATA-box	TATA	1139	4	-	TATA-box	Growth and development
TraesCS4D02G108300.1	TATA-box	ATTATA	1156	6	+	TATA-box	Growth and development
TraesCS4D02G108300.1	TATA-box	TATAA	1157	5	-	TATA-box	Growth and development
TraesCS4D02G108300.1	TATA-box	TATA	1158	4	-	TATA-box	Growth and development
TraesCS4D02G108300.1	TATA-box	TATA	1249	4	-	TATA-box	Growth and development
TraesCS4D02G108300.1	TATA-box	TATA	1300	4	-	TATA-box	Growth and development
TraesCS4D02G108300.1	TATA-box	ATATAT	1471	6	-	TATA-box	Growth and development
TraesCS4D02G108300.1	TATA-box	TATA	1472	4	-	TATA-box	Growth and development
TraesCS4D02G108300.1	TATA-box	TATA	1804	4	-	TATA-box	Growth and development
TraesCS4D02G128700.4;TraesCS4D02G128700.2;TraesCS4D02G128700.5;TraesCS4D02G128700.1;TraesCS4D02G128700.3	TATA-box	TATA	961	4	+	TATA-box	Growth and development
TraesCS4D02G128700.4;TraesCS4D02G128700.2;TraesCS4D02G128700.5;TraesCS4D02G128700.1;TraesCS4D02G128700.3	TATA-box	TATA	1052	4	-	TATA-box	Growth and development
TraesCS4D02G128700.4;TraesCS4D02G128700.2;TraesCS4D02G128700.5;TraesCS4D02G128700.1;TraesCS4D02G128700.3	TATA-box	TATA	1576	4	-	TATA-box	Growth and development
TraesCS4D02G128700.4;TraesCS4D02G128700.2;TraesCS4D02G128700.5;TraesCS4D02G128700.1;TraesCS4D02G128700.3	TATA-box	TATA	1779	4	-	TATA-box	Growth and development
TraesCS5A02G117700.1	TATA-box	ccTATAAAaa	239	9	+	TATA-box	Growth and development
TraesCS5A02G117700.1	TATA-box	TATAA	240	5	-	TATA-box	Growth and development
TraesCS5A02G117700.1	TATA-box	TATA	241	4	+	TATA-box	Growth and development
TraesCS5A02G117700.1	TATA-box	ATATAA	303	6	+	TATA-box	Growth and development
TraesCS5A02G117700.1	TATA-box	TATA	304	4	+	TATA-box	Growth and development
TraesCS5A02G117700.1	TATA-box	TATA	365	4	+	TATA-box	Growth and development
TraesCS5A02G117700.1	TATA-box	ATATAA	403	6	+	TATA-box	Growth and development
TraesCS5A02G117700.1	TATA-box	TATA	404	4	+	TATA-box	Growth and development
TraesCS5A02G117700.1	TATA-box	ATATAA	416	6	+	TATA-box	Growth and development
TraesCS5A02G117700.1	TATA-box	TATA	417	4	+	TATA-box	Growth and development
TraesCS5A02G117700.1	TATA-box	TATTTAAA	1494	8	-	TATA-box	Growth and development
TraesCS5A02G117700.1	TATA-box	ATATAT	1671	6	-	TATA-box	Growth and development
TraesCS5A02G117700.1	TATA-box	TATATA	1672	6	-	TATA-box	Growth and development
TraesCS5A02G117700.1	TATA-box	ATATAT	1673	6	-	TATA-box	Growth and development
TraesCS5A02G117700.1	TATA-box	TATA	1674	4	-	TATA-box	Growth and development
TraesCS5A02G133200.2;TraesCS5A02G133200.4;TraesCS5A02G133200.3;TraesCS5A02G133200.5;TraesCS5A02G133200.6;TraesCS5A02G133200.1	TATA-box	TATA	418	4	+	TATA-box	Growth and development
TraesCS5A02G133200.2;TraesCS5A02G133200.4;TraesCS5A02G133200.3;TraesCS5A02G133200.5;TraesCS5A02G133200.6;TraesCS5A02G133200.1	TATA-box	ATATAA	558	6	+	TATA-box	Growth and development
TraesCS5A02G133200.2;TraesCS5A02G133200.4;TraesCS5A02G133200.3;TraesCS5A02G133200.5;TraesCS5A02G133200.6;TraesCS5A02G133200.1	TATA-box	TATA	559	4	+	TATA-box	Growth and development
TraesCS5A02G133200.2;TraesCS5A02G133200.4;TraesCS5A02G133200.3;TraesCS5A02G133200.5;TraesCS5A02G133200.6;TraesCS5A02G133200.1	TATA-box	TATAA	916	5	-	TATA-box	Growth and development
TraesCS5A02G133200.2;TraesCS5A02G133200.4;TraesCS5A02G133200.3;TraesCS5A02G133200.5;TraesCS5A02G133200.6;TraesCS5A02G133200.1	TATA-box	TATA	917	4	+	TATA-box	Growth and development
TraesCS5A02G133200.2;TraesCS5A02G133200.4;TraesCS5A02G133200.3;TraesCS5A02G133200.5;TraesCS5A02G133200.6;TraesCS5A02G133200.1	TATA-box	TATAA	1044	5	-	TATA-box	Growth and development
TraesCS5A02G133200.2;TraesCS5A02G133200.4;TraesCS5A02G133200.3;TraesCS5A02G133200.5;TraesCS5A02G133200.6;TraesCS5A02G133200.1	TATA-box	TATA	1045	4	-	TATA-box	Growth and development
TraesCS5A02G133200.2;TraesCS5A02G133200.4;TraesCS5A02G133200.3;TraesCS5A02G133200.5;TraesCS5A02G133200.6;TraesCS5A02G133200.1	TATA-box	ATTATA	1358	6	+	TATA-box	Growth and development
TraesCS5A02G133200.2;TraesCS5A02G133200.4;TraesCS5A02G133200.3;TraesCS5A02G133200.5;TraesCS5A02G133200.6;TraesCS5A02G133200.1	TATA-box	TATATAA	1359	7	-	TATA-box	Growth and development
TraesCS5A02G133200.2;TraesCS5A02G133200.4;TraesCS5A02G133200.3;TraesCS5A02G133200.5;TraesCS5A02G133200.6;TraesCS5A02G133200.1	TATA-box	TATATA	1360	6	-	TATA-box	Growth and development
TraesCS5A02G133200.2;TraesCS5A02G133200.4;TraesCS5A02G133200.3;TraesCS5A02G133200.5;TraesCS5A02G133200.6;TraesCS5A02G133200.1	TATA-box	TATA	1362	4	-	TATA-box	Growth and development
TraesCS5A02G133200.2;TraesCS5A02G133200.4;TraesCS5A02G133200.3;TraesCS5A02G133200.5;TraesCS5A02G133200.6;TraesCS5A02G133200.1	TATA-box	TATATA	1400	6	-	TATA-box	Growth and development
TraesCS5A02G133200.2;TraesCS5A02G133200.4;TraesCS5A02G133200.3;TraesCS5A02G133200.5;TraesCS5A02G133200.6;TraesCS5A02G133200.1	TATA-box	ATATAA	1401	6	+	TATA-box	Growth and development
TraesCS5A02G133200.2;TraesCS5A02G133200.4;TraesCS5A02G133200.3;TraesCS5A02G133200.5;TraesCS5A02G133200.6;TraesCS5A02G133200.1	TATA-box	TATA	1402	4	-	TATA-box	Growth and development
TraesCS5A02G133200.2;TraesCS5A02G133200.4;TraesCS5A02G133200.3;TraesCS5A02G133200.5;TraesCS5A02G133200.6;TraesCS5A02G133200.1	TATA-box	TATAAAA	1439	7	-	TATA-box	Growth and development
TraesCS5A02G133200.2;TraesCS5A02G133200.4;TraesCS5A02G133200.3;TraesCS5A02G133200.5;TraesCS5A02G133200.6;TraesCS5A02G133200.1	TATA-box	TATAAA	1440	6	-	TATA-box	Growth and development
TraesCS5A02G133200.2;TraesCS5A02G133200.4;TraesCS5A02G133200.3;TraesCS5A02G133200.5;TraesCS5A02G133200.6;TraesCS5A02G133200.1	TATA-box	TATAA	1441	5	-	TATA-box	Growth and development
TraesCS5A02G133200.2;TraesCS5A02G133200.4;TraesCS5A02G133200.3;TraesCS5A02G133200.5;TraesCS5A02G133200.6;TraesCS5A02G133200.1	TATA-box	TATA	1442	4	-	TATA-box	Growth and development
TraesCS5A02G133200.2;TraesCS5A02G133200.4;TraesCS5A02G133200.3;TraesCS5A02G133200.5;TraesCS5A02G133200.6;TraesCS5A02G133200.1	TATA-box	TATA	1580	4	-	TATA-box	Growth and development
TraesCS5A02G148700.1	TATA-box	TATA	503	4	+	TATA-box	Growth and development
TraesCS5A02G148700.1	TATA-box	TATA	518	4	+	TATA-box	Growth and development
TraesCS5A02G148700.1	TATA-box	TACATAAA	817	8	-	TATA-box	Growth and development
TraesCS5A02G148700.1	TATA-box	ATTATA	828	6	+	TATA-box	Growth and development
TraesCS5A02G148700.1	TATA-box	TATAA	829	5	-	TATA-box	Growth and development
TraesCS5A02G148700.1	TATA-box	TATA	830	4	+	TATA-box	Growth and development
TraesCS5A02G148700.1	TATA-box	TATAA	928	5	-	TATA-box	Growth and development
TraesCS5A02G148700.1	TATA-box	TATA	929	4	+	TATA-box	Growth and development
TraesCS5A02G148700.1	TATA-box	ccTATAAAaa	1058	9	-	TATA-box	Growth and development
TraesCS5A02G148700.1	TATA-box	TATAA	1061	5	-	TATA-box	Growth and development
TraesCS5A02G148700.1	TATA-box	TATA	1062	4	-	TATA-box	Growth and development
TraesCS5A02G148700.1	TATA-box	ccTATAAAaa	1144	9	-	TATA-box	Growth and development
TraesCS5A02G148700.1	TATA-box	TATA	1491	4	-	TATA-box	Growth and development
TraesCS5A02G148700.1	TATA-box	ccTATAAAaa	1521	9	+	TATA-box	Growth and development
TraesCS5A02G148700.1	TATA-box	TATA	1523	4	-	TATA-box	Growth and development
TraesCS5A02G148700.1	TATA-box	ATTATA	1911	6	+	TATA-box	Growth and development
TraesCS5A02G148700.1	TATA-box	TATAA	1912	5	-	TATA-box	Growth and development
TraesCS5A02G148700.1	TATA-box	TATA	1913	4	-	TATA-box	Growth and development
TraesCS5A02G148700.1	TATA-box	TATA	1995	4	-	TATA-box	Growth and development
TraesCS5A02G169600.1	TATA-box	TATATA	162	6	+	TATA-box	Growth and development
TraesCS5A02G169600.1	TATA-box	ATATAT	163	6	+	TATA-box	Growth and development
TraesCS5A02G169600.1	TATA-box	TATATA	164	6	+	TATA-box	Growth and development
TraesCS5A02G169600.1	TATA-box	ATATAT	165	6	+	TATA-box	Growth and development
TraesCS5A02G169600.1	TATA-box	TATA	166	4	+	TATA-box	Growth and development
TraesCS5A02G169600.1	TATA-box	TATA	558	4	+	TATA-box	Growth and development
TraesCS5A02G169600.1	TATA-box	TATTTAAA	1376	8	-	TATA-box	Growth and development
TraesCS5A02G169600.1	TATA-box	TATA	1542	4	-	TATA-box	Growth and development
TraesCS5A02G411500.2;TraesCS5A02G411500.1	TATA-box	TATAAAT	109	7	-	TATA-box	Growth and development
TraesCS5A02G411500.2;TraesCS5A02G411500.1	TATA-box	TATAAA	110	6	-	TATA-box	Growth and development
TraesCS5A02G411500.2;TraesCS5A02G411500.1	TATA-box	TATAA	111	5	-	TATA-box	Growth and development
TraesCS5A02G411500.2;TraesCS5A02G411500.1	TATA-box	TATA	112	4	+	TATA-box	Growth and development
TraesCS5A02G411500.2;TraesCS5A02G411500.1	TATA-box	TATATA	328	6	+	TATA-box	Growth and development
TraesCS5A02G411500.2;TraesCS5A02G411500.1	TATA-box	ATATAA	329	6	+	TATA-box	Growth and development
TraesCS5A02G411500.2;TraesCS5A02G411500.1	TATA-box	TATA	330	4	+	TATA-box	Growth and development
TraesCS5A02G411500.2;TraesCS5A02G411500.1	TATA-box	TATTTAAA	691	8	+	TATA-box	Growth and development
TraesCS5A02G411500.2;TraesCS5A02G411500.1	TATA-box	TATA	1018	4	-	TATA-box	Growth and development
TraesCS5A02G411500.2;TraesCS5A02G411500.1	TATA-box	TATA	1147	4	-	TATA-box	Growth and development
TraesCS5A02G411500.2;TraesCS5A02G411500.1	TATA-box	ATATAT	1423	6	-	TATA-box	Growth and development
TraesCS5A02G411500.2;TraesCS5A02G411500.1	TATA-box	TATA	1424	4	-	TATA-box	Growth and development
TraesCS5A02G411500.2;TraesCS5A02G411500.1	TATA-box	TATA	1450	4	-	TATA-box	Growth and development
TraesCS5A02G411500.2;TraesCS5A02G411500.1	TATA-box	ATTATA	1465	6	+	TATA-box	Growth and development
TraesCS5A02G411500.2;TraesCS5A02G411500.1	TATA-box	TATAA	1466	5	-	TATA-box	Growth and development
TraesCS5A02G411500.2;TraesCS5A02G411500.1	TATA-box	TATA	1467	4	-	TATA-box	Growth and development
TraesCS5A02G411500.2;TraesCS5A02G411500.1	TATA-box	TATA	1477	4	-	TATA-box	Growth and development
TraesCS5A02G411500.2;TraesCS5A02G411500.1	TATA-box	TATA	1585	4	-	TATA-box	Growth and development
TraesCS5A02G411500.2;TraesCS5A02G411500.1	TATA-box	TATA	1608	4	-	TATA-box	Growth and development
TraesCS5A02G411500.2;TraesCS5A02G411500.1	TATA-box	ccTATAAAaa	1797	9	-	TATA-box	Growth and development
TraesCS5B02G118000.1	TATA-box	TATA	275	4	+	TATA-box	Growth and development
TraesCS5B02G118000.1	TATA-box	TATA	281	4	+	TATA-box	Growth and development
TraesCS5B02G118000.1	TATA-box	TACAAAA	424	7	+	TATA-box	Growth and development
TraesCS5B02G118000.1	TATA-box	TACATAAA	479	8	+	TATA-box	Growth and development
TraesCS5B02G118000.1	TATA-box	TATATA	569	6	+	TATA-box	Growth and development
TraesCS5B02G118000.1	TATA-box	ATATAT	570	6	+	TATA-box	Growth and development
TraesCS5B02G118000.1	TATA-box	TATA	571	4	+	TATA-box	Growth and development
TraesCS5B02G118000.1	TATA-box	TATA	719	4	+	TATA-box	Growth and development
TraesCS5B02G118000.1	TATA-box	TATAAA	837	6	-	TATA-box	Growth and development
TraesCS5B02G118000.1	TATA-box	TATAA	838	5	-	TATA-box	Growth and development
TraesCS5B02G118000.1	TATA-box	TATA	839	4	+	TATA-box	Growth and development
TraesCS5B02G118000.1	TATA-box	TATA	1290	4	-	TATA-box	Growth and development
TraesCS5B02G118000.1	TATA-box	ATATAA	1426	6	+	TATA-box	Growth and development
TraesCS5B02G118000.1	TATA-box	TATA	1427	4	-	TATA-box	Growth and development
TraesCS5B02G118000.1	TATA-box	ATATAT	1839	6	-	TATA-box	Growth and development
TraesCS5B02G118000.1	TATA-box	TATATA	1840	6	-	TATA-box	Growth and development
TraesCS5B02G118000.1	TATA-box	ATATAT	1841	6	-	TATA-box	Growth and development
TraesCS5B02G118000.1	TATA-box	TATA	1842	4	-	TATA-box	Growth and development
TraesCS5B02G131800.4;TraesCS5B02G131800.3;TraesCS5B02G131800.2;TraesCS5B02G131800.1	TATA-box	ATTATA	30	6	+	TATA-box	Growth and development
TraesCS5B02G131800.4;TraesCS5B02G131800.3;TraesCS5B02G131800.2;TraesCS5B02G131800.1	TATA-box	TATAA	31	5	-	TATA-box	Growth and development
TraesCS5B02G131800.4;TraesCS5B02G131800.3;TraesCS5B02G131800.2;TraesCS5B02G131800.1	TATA-box	TATA	32	4	+	TATA-box	Growth and development
TraesCS5B02G131800.4;TraesCS5B02G131800.3;TraesCS5B02G131800.2;TraesCS5B02G131800.1	TATA-box	ATATAA	268	6	+	TATA-box	Growth and development
TraesCS5B02G131800.4;TraesCS5B02G131800.3;TraesCS5B02G131800.2;TraesCS5B02G131800.1	TATA-box	TATA	269	4	+	TATA-box	Growth and development
TraesCS5B02G131800.4;TraesCS5B02G131800.3;TraesCS5B02G131800.2;TraesCS5B02G131800.1	TATA-box	TATTTAAA	642	8	-	TATA-box	Growth and development
TraesCS5B02G131800.4;TraesCS5B02G131800.3;TraesCS5B02G131800.2;TraesCS5B02G131800.1	TATA-box	TATA	1035	4	-	TATA-box	Growth and development
TraesCS5B02G131800.4;TraesCS5B02G131800.3;TraesCS5B02G131800.2;TraesCS5B02G131800.1	TATA-box	TATACA	1423	6	-	TATA-box	Growth and development
TraesCS5B02G131800.4;TraesCS5B02G131800.3;TraesCS5B02G131800.2;TraesCS5B02G131800.1	TATA-box	TATATA	1425	6	-	TATA-box	Growth and development
TraesCS5B02G131800.4;TraesCS5B02G131800.3;TraesCS5B02G131800.2;TraesCS5B02G131800.1	TATA-box	ATATAT	1426	6	-	TATA-box	Growth and development
TraesCS5B02G131800.4;TraesCS5B02G131800.3;TraesCS5B02G131800.2;TraesCS5B02G131800.1	TATA-box	TATA	1427	4	-	TATA-box	Growth and development
TraesCS5B02G131800.4;TraesCS5B02G131800.3;TraesCS5B02G131800.2;TraesCS5B02G131800.1	TATA-box	TATAAA	1786	6	-	TATA-box	Growth and development
TraesCS5B02G131800.4;TraesCS5B02G131800.3;TraesCS5B02G131800.2;TraesCS5B02G131800.1	TATA-box	TATAA	1787	5	-	TATA-box	Growth and development
TraesCS5B02G131800.4;TraesCS5B02G131800.3;TraesCS5B02G131800.2;TraesCS5B02G131800.1	TATA-box	TATA	1788	4	-	TATA-box	Growth and development
TraesCS5B02G147300.1	TATA-box	TATA	10	4	+	TATA-box	Growth and development
TraesCS5B02G147300.1	TATA-box	TAAAGATT	311	8	+	TATA-box	Growth and development
TraesCS5B02G147300.1	TATA-box	taTATAAAtc	315	9	-	TATA-box	Growth and development
TraesCS5B02G147300.1	TATA-box	TATAAAT	316	7	-	TATA-box	Growth and development
TraesCS5B02G147300.1	TATA-box	TATAAA	317	6	-	TATA-box	Growth and development
TraesCS5B02G147300.1	TATA-box	TATAA	318	5	-	TATA-box	Growth and development
TraesCS5B02G147300.1	TATA-box	TATA	319	4	+	TATA-box	Growth and development
TraesCS5B02G147300.1	TATA-box	TATATA	631	6	+	TATA-box	Growth and development
TraesCS5B02G147300.1	TATA-box	ATATAT	632	6	+	TATA-box	Growth and development
TraesCS5B02G147300.1	TATA-box	TATATA	633	6	+	TATA-box	Growth and development
TraesCS5B02G147300.1	TATA-box	TATA	635	4	+	TATA-box	Growth and development
TraesCS5B02G147300.1	TATA-box	TATA	1085	4	-	TATA-box	Growth and development
TraesCS5B02G147300.1	TATA-box	TATA	1324	4	-	TATA-box	Growth and development
TraesCS5B02G147300.1	TATA-box	TACATAAA	1386	8	-	TATA-box	Growth and development
TraesCS5B02G147300.1	TATA-box	ATTATA	1397	6	+	TATA-box	Growth and development
TraesCS5B02G147300.1	TATA-box	TATAA	1398	5	-	TATA-box	Growth and development
TraesCS5B02G147300.1	TATA-box	TATA	1399	4	-	TATA-box	Growth and development
TraesCS5B02G147300.1	TATA-box	ATTATA	1806	6	+	TATA-box	Growth and development
TraesCS5B02G147300.1	TATA-box	TATAA	1807	5	-	TATA-box	Growth and development
TraesCS5B02G147300.1	TATA-box	TATA	1808	4	-	TATA-box	Growth and development
TraesCS5B02G147300.1	TATA-box	TATA	1960	4	-	TATA-box	Growth and development
TraesCS5B02G166400.1	TATA-box	ATATAT	60	6	+	TATA-box	Growth and development
TraesCS5B02G166400.1	TATA-box	TATA	61	4	+	TATA-box	Growth and development
TraesCS5B02G166400.1	TATA-box	ATATAT	95	6	+	TATA-box	Growth and development
TraesCS5B02G166400.1	TATA-box	TATA	96	4	+	TATA-box	Growth and development
TraesCS5B02G166400.1	TATA-box	TATA	148	4	+	TATA-box	Growth and development
TraesCS5B02G166400.1	TATA-box	TATA	204	4	+	TATA-box	Growth and development
TraesCS5B02G166400.1	TATA-box	TATA	261	4	+	TATA-box	Growth and development
TraesCS5B02G166400.1	TATA-box	TATA	304	4	+	TATA-box	Growth and development
TraesCS5B02G166400.1	TATA-box	ATATAA	314	6	+	TATA-box	Growth and development
TraesCS5B02G166400.1	TATA-box	TATA	315	4	+	TATA-box	Growth and development
TraesCS5B02G166400.1	TATA-box	TATAA	331	5	-	TATA-box	Growth and development
TraesCS5B02G166400.1	TATA-box	TATA	332	4	+	TATA-box	Growth and development
TraesCS5B02G166400.1	TATA-box	TATA	459	4	+	TATA-box	Growth and development
TraesCS5B02G166400.1	TATA-box	TATA	490	4	+	TATA-box	Growth and development
TraesCS5B02G166400.1	TATA-box	TATAA	658	5	-	TATA-box	Growth and development
TraesCS5B02G166400.1	TATA-box	TATA	659	4	+	TATA-box	Growth and development
TraesCS5B02G166400.1	TATA-box	TATA	855	4	+	TATA-box	Growth and development
TraesCS5B02G166400.1	TATA-box	ATATAA	954	6	+	TATA-box	Growth and development
TraesCS5B02G166400.1	TATA-box	TATA	955	4	+	TATA-box	Growth and development
TraesCS5B02G166400.1	TATA-box	TATAA	972	5	-	TATA-box	Growth and development
TraesCS5B02G166400.1	TATA-box	TATA	973	4	+	TATA-box	Growth and development
TraesCS5B02G166400.1	TATA-box	TATAA	994	5	-	TATA-box	Growth and development
TraesCS5B02G166400.1	TATA-box	TATA	995	4	+	TATA-box	Growth and development
TraesCS5B02G166400.1	TATA-box	ccTATAAAaa	1154	9	-	TATA-box	Growth and development
TraesCS5B02G166400.1	TATA-box	ATTATA	1261	6	+	TATA-box	Growth and development
TraesCS5B02G166400.1	TATA-box	TATAA	1262	5	-	TATA-box	Growth and development
TraesCS5B02G166400.1	TATA-box	TATA	1263	4	-	TATA-box	Growth and development
TraesCS5B02G166400.1	TATA-box	TATA	1632	4	-	TATA-box	Growth and development
TraesCS5B02G415100.1;TraesCS5B02G415100.2	TATA-box	TATACA	153	6	-	TATA-box	Growth and development
TraesCS5B02G415100.1;TraesCS5B02G415100.2	TATA-box	TATA	155	4	+	TATA-box	Growth and development
TraesCS5B02G415100.1;TraesCS5B02G415100.2	TATA-box	TATATA	184	6	+	TATA-box	Growth and development
TraesCS5B02G415100.1;TraesCS5B02G415100.2	TATA-box	ATATAA	185	6	+	TATA-box	Growth and development
TraesCS5B02G415100.1;TraesCS5B02G415100.2	TATA-box	TATA	186	4	+	TATA-box	Growth and development
TraesCS5B02G415100.1;TraesCS5B02G415100.2	TATA-box	taTATAAAtc	1294	9	-	TATA-box	Growth and development
TraesCS5B02G415100.1;TraesCS5B02G415100.2	TATA-box	TACATAAA	1296	8	-	TATA-box	Growth and development
TraesCS5B02G415100.1;TraesCS5B02G415100.2	TATA-box	TATA	1349	4	-	TATA-box	Growth and development
TraesCS5B02G415100.1;TraesCS5B02G415100.2	TATA-box	TATA	1557	4	-	TATA-box	Growth and development
TraesCS5B02G415100.1;TraesCS5B02G415100.2	TATA-box	TATA	1602	4	-	TATA-box	Growth and development
TraesCS5B02G415100.1;TraesCS5B02G415100.2	TATA-box	ATATAT	1692	6	-	TATA-box	Growth and development
TraesCS5B02G415100.1;TraesCS5B02G415100.2	TATA-box	TATA	1693	4	-	TATA-box	Growth and development
TraesCS5B02G415100.1;TraesCS5B02G415100.2	TATA-box	TACAAAA	1710	7	-	TATA-box	Growth and development
TraesCS5B02G415100.1;TraesCS5B02G415100.2	TATA-box	TACAAAA	1715	7	+	TATA-box	Growth and development
TraesCS5D02G129800.1	TATA-box	TATA	196	4	+	TATA-box	Growth and development
TraesCS5D02G129800.1	TATA-box	TATA	214	4	+	TATA-box	Growth and development
TraesCS5D02G129800.1	TATA-box	TATATA	222	6	+	TATA-box	Growth and development
TraesCS5D02G129800.1	TATA-box	ATATAT	223	6	+	TATA-box	Growth and development
TraesCS5D02G129800.1	TATA-box	TATATA	224	6	+	TATA-box	Growth and development
TraesCS5D02G129800.1	TATA-box	TATA	226	4	+	TATA-box	Growth and development
TraesCS5D02G129800.1	TATA-box	ATATAA	504	6	+	TATA-box	Growth and development
TraesCS5D02G129800.1	TATA-box	TATA	505	4	+	TATA-box	Growth and development
TraesCS5D02G129800.1	TATA-box	TATACA	513	6	-	TATA-box	Growth and development
TraesCS5D02G129800.1	TATA-box	TATA	515	4	+	TATA-box	Growth and development
TraesCS5D02G129800.1	TATA-box	ATATAT	547	6	+	TATA-box	Growth and development
TraesCS5D02G129800.1	TATA-box	TATATA	548	6	+	TATA-box	Growth and development
TraesCS5D02G129800.1	TATA-box	ATATAA	549	6	+	TATA-box	Growth and development
TraesCS5D02G129800.1	TATA-box	TATA	550	4	+	TATA-box	Growth and development
TraesCS5D02G129800.1	TATA-box	ATTATA	574	6	+	TATA-box	Growth and development
TraesCS5D02G129800.1	TATA-box	TATAA	575	5	-	TATA-box	Growth and development
TraesCS5D02G129800.1	TATA-box	TATA	576	4	+	TATA-box	Growth and development
TraesCS5D02G129800.1	TATA-box	TACATAAA	728	8	+	TATA-box	Growth and development
TraesCS5D02G129800.1	TATA-box	TATATA	819	6	+	TATA-box	Growth and development
TraesCS5D02G129800.1	TATA-box	ATATAT	820	6	+	TATA-box	Growth and development
TraesCS5D02G129800.1	TATA-box	TATA	821	4	+	TATA-box	Growth and development
TraesCS5D02G129800.1	TATA-box	TATA	968	4	+	TATA-box	Growth and development
TraesCS5D02G129800.1	TATA-box	TATAAA	1087	6	-	TATA-box	Growth and development
TraesCS5D02G129800.1	TATA-box	TATAA	1088	5	-	TATA-box	Growth and development
TraesCS5D02G129800.1	TATA-box	TATA	1089	4	-	TATA-box	Growth and development
TraesCS5D02G129800.1	TATA-box	TATA	1523	4	-	TATA-box	Growth and development
TraesCS5D02G129800.1	TATA-box	ATATAA	1545	6	+	TATA-box	Growth and development
TraesCS5D02G129800.1	TATA-box	TATA	1546	4	-	TATA-box	Growth and development
TraesCS5D02G129800.1	TATA-box	ATATAA	1646	6	+	TATA-box	Growth and development
TraesCS5D02G129800.1	TATA-box	TATA	1647	4	-	TATA-box	Growth and development
TraesCS5D02G129800.1	TATA-box	ATATAT	1841	6	-	TATA-box	Growth and development
TraesCS5D02G129800.1	TATA-box	TATATA	1842	6	-	TATA-box	Growth and development
TraesCS5D02G129800.1	TATA-box	ATATAT	1843	6	-	TATA-box	Growth and development
TraesCS5D02G129800.1	TATA-box	TATA	1844	4	-	TATA-box	Growth and development
TraesCS5D02G141300.1	TATA-box	TATA	304	4	+	TATA-box	Growth and development
TraesCS5D02G141300.1	TATA-box	TATA	441	4	+	TATA-box	Growth and development
TraesCS5D02G141300.1	TATA-box	TACAAAA	559	7	+	TATA-box	Growth and development
TraesCS5D02G144200.1;TraesCS5D02G144200.2	TATA-box	TACATAAA	1253	8	-	TATA-box	Growth and development
TraesCS5D02G144200.1;TraesCS5D02G144200.2	TATA-box	TATA	1848	4	-	TATA-box	Growth and development
TraesCS5D02G174000.1	TATA-box	TATA	1186	4	-	TATA-box	Growth and development
TraesCS5D02G174000.1	TATA-box	TATACA	1517	6	-	TATA-box	Growth and development
TraesCS5D02G174000.1	TATA-box	TATA	1519	4	-	TATA-box	Growth and development
TraesCS5D02G420300.1	TATA-box	ATATAA	112	6	+	TATA-box	Growth and development
TraesCS5D02G420300.1	TATA-box	TATA	113	4	+	TATA-box	Growth and development
TraesCS5D02G420300.1	TATA-box	ATATAT	703	6	+	TATA-box	Growth and development
TraesCS5D02G420300.1	TATA-box	TATA	704	4	+	TATA-box	Growth and development
TraesCS5D02G420300.1	TATA-box	TATAAA	1250	6	-	TATA-box	Growth and development
TraesCS5D02G420300.1	TATA-box	TATAA	1251	5	-	TATA-box	Growth and development
TraesCS5D02G420300.1	TATA-box	TATA	1252	4	-	TATA-box	Growth and development
TraesCS5D02G420300.1	TATA-box	TATACA	1343	6	-	TATA-box	Growth and development
TraesCS5D02G420300.1	TATA-box	TATA	1345	4	-	TATA-box	Growth and development
TraesCS5D02G420300.1	TATA-box	TATA	1372	4	-	TATA-box	Growth and development
TraesCS5D02G420300.1	TATA-box	TATAA	1615	5	-	TATA-box	Growth and development
TraesCS5D02G420300.1	TATA-box	TATA	1616	4	-	TATA-box	Growth and development
TraesCS5D02G420300.1	TATA-box	ATATAA	1625	6	+	TATA-box	Growth and development
TraesCS5D02G420300.1	TATA-box	TATA	1626	4	-	TATA-box	Growth and development
TraesCS5D02G420300.1	TATA-box	TATA	1671	4	-	TATA-box	Growth and development
TraesCS5D02G420300.1	TATA-box	ATATAT	1759	6	-	TATA-box	Growth and development
TraesCS5D02G420300.1	TATA-box	TATA	1760	4	-	TATA-box	Growth and development
TraesCS5D02G420300.1	TATA-box	TACAAAA	1777	7	-	TATA-box	Growth and development
TraesCS5D02G420300.1	TATA-box	TACAAAA	1782	7	+	TATA-box	Growth and development
TraesCS5D02G420300.1	TATA-box	TATAAAT	1970	7	-	TATA-box	Growth and development
TraesCS5D02G420300.1	TATA-box	TATAAA	1971	6	-	TATA-box	Growth and development
TraesCS5D02G420300.1	TATA-box	TATAA	1972	5	-	TATA-box	Growth and development
TraesCS5D02G420300.1	TATA-box	TATA	1973	4	-	TATA-box	Growth and development
TraesCS7A02G115900.1	TATA-box	TATA	60	4	+	TATA-box	Growth and development
TraesCS7A02G115900.1	TATA-box	TATA	236	4	+	TATA-box	Growth and development
TraesCS7A02G115900.1	TATA-box	TACAAAA	915	7	-	TATA-box	Growth and development
TraesCS7A02G115900.1	TATA-box	TATA	1003	4	-	TATA-box	Growth and development
TraesCS7A02G115900.1	TATA-box	TATAA	1223	5	-	TATA-box	Growth and development
TraesCS7A02G115900.1	TATA-box	TATA	1224	4	-	TATA-box	Growth and development
TraesCS7A02G115900.1	TATA-box	ccTATAAAaa	1249	9	-	TATA-box	Growth and development
TraesCS7A02G115900.1	TATA-box	TATAAA	1251	6	-	TATA-box	Growth and development
TraesCS7A02G115900.1	TATA-box	TATAA	1252	5	-	TATA-box	Growth and development
TraesCS7A02G115900.1	TATA-box	TATA	1253	4	-	TATA-box	Growth and development
TraesCS7A02G115900.1	TATA-box	TATAA	1305	5	-	TATA-box	Growth and development
TraesCS7A02G115900.1	TATA-box	TATA	1306	4	-	TATA-box	Growth and development
TraesCS7A02G115900.1	TATA-box	ccTATAAAaa	1331	9	-	TATA-box	Growth and development
TraesCS7A02G115900.1	TATA-box	TATAAA	1333	6	-	TATA-box	Growth and development
TraesCS7A02G115900.1	TATA-box	TATAA	1334	5	-	TATA-box	Growth and development
TraesCS7A02G115900.1	TATA-box	TATA	1335	4	-	TATA-box	Growth and development
TraesCS7A02G115900.1	TATA-box	TATAA	1387	5	-	TATA-box	Growth and development
TraesCS7A02G115900.1	TATA-box	TATA	1388	4	-	TATA-box	Growth and development
TraesCS7A02G115900.1	TATA-box	TATACA	1439	6	-	TATA-box	Growth and development
TraesCS7A02G115900.1	TATA-box	TATATA	1441	6	-	TATA-box	Growth and development
TraesCS7A02G115900.1	TATA-box	ATATAA	1442	6	+	TATA-box	Growth and development
TraesCS7A02G115900.1	TATA-box	TATA	1443	4	-	TATA-box	Growth and development
TraesCS7A02G115900.1	TATA-box	TATA	1459	4	-	TATA-box	Growth and development
TraesCS7A02G115900.1	TATA-box	TATA	1484	4	-	TATA-box	Growth and development
TraesCS7A02G115900.1	TATA-box	ATATAT	1493	6	-	TATA-box	Growth and development
TraesCS7A02G115900.1	TATA-box	TATA	1494	4	-	TATA-box	Growth and development
TraesCS7A02G115900.1	TATA-box	TATA	1516	4	-	TATA-box	Growth and development
TraesCS7A02G115900.1	TATA-box	TATAA	1586	5	-	TATA-box	Growth and development
TraesCS7A02G115900.1	TATA-box	TATA	1587	4	-	TATA-box	Growth and development
TraesCS7A02G115900.1	TATA-box	TATA	1613	4	-	TATA-box	Growth and development
TraesCS7A02G115900.1	TATA-box	TATA	1636	4	-	TATA-box	Growth and development
TraesCS7A02G115900.1	TATA-box	ccTATAAAaa	1645	9	+	TATA-box	Growth and development
TraesCS7A02G115900.1	TATA-box	TACAAAA	1647	7	+	TATA-box	Growth and development
TraesCS7A02G115900.1	TATA-box	ATATAA	1726	6	+	TATA-box	Growth and development
TraesCS7A02G115900.1	TATA-box	TATA	1727	4	-	TATA-box	Growth and development
TraesCS7A02G115900.1	TATA-box	TATACA	1850	6	-	TATA-box	Growth and development
TraesCS7A02G115900.1	TATA-box	TATATA	1852	6	-	TATA-box	Growth and development
TraesCS7A02G115900.1	TATA-box	ATATAT	1853	6	-	TATA-box	Growth and development
TraesCS7A02G115900.1	TATA-box	TATA	1854	4	-	TATA-box	Growth and development
TraesCS7B02G012700.1	TATA-box	TATA	638	4	+	TATA-box	Growth and development
TraesCS7B02G012700.1	TATA-box	ATATAA	1638	6	+	TATA-box	Growth and development
TraesCS7B02G012700.1	TATA-box	TATA	1639	4	-	TATA-box	Growth and development
TraesCS7B02G012700.1	TATA-box	TATA	1703	4	-	TATA-box	Growth and development
TraesCS7B02G012700.1	TATA-box	TATA	1925	4	-	TATA-box	Growth and development
TraesCS7B02G012700.1	TATA-box	TATACA	1968	6	-	TATA-box	Growth and development
TraesCS7B02G012700.1	TATA-box	TATATA	1970	6	-	TATA-box	Growth and development
TraesCS7B02G012700.1	TATA-box	ATATAT	1971	6	-	TATA-box	Growth and development
TraesCS7B02G012700.1	TATA-box	TATA	1972	4	-	TATA-box	Growth and development
TraesCS7D02G110700.1	TATA-box	TATATA	52	6	+	TATA-box	Growth and development
TraesCS7D02G110700.1	TATA-box	ATATAT	53	6	+	TATA-box	Growth and development
TraesCS7D02G110700.1	TATA-box	TATATA	54	6	+	TATA-box	Growth and development
TraesCS7D02G110700.1	TATA-box	TATA	56	4	+	TATA-box	Growth and development
TraesCS7D02G110700.1	TATA-box	TATA	741	4	+	TATA-box	Growth and development
TraesCS7D02G110700.1	TATA-box	TATA	1027	4	-	TATA-box	Growth and development
TraesCS7D02G110700.1	TATA-box	TATACA	1968	6	-	TATA-box	Growth and development
TraesCS7D02G110700.1	TATA-box	TATATA	1970	6	-	TATA-box	Growth and development
TraesCS7D02G110700.1	TATA-box	ATATAT	1971	6	-	TATA-box	Growth and development
TraesCS7D02G110700.1	TATA-box	TATATA	1972	6	-	TATA-box	Growth and development
TraesCS7D02G110700.1	TATA-box	ATATAT	1973	6	-	TATA-box	Growth and development
TraesCS7D02G110700.1	TATA-box	TATA	1974	4	-	TATA-box	Growth and development
TraesCS1A02G075000.1	CCAAT-box	CAACGG	1791	6	-	CCAAT-box	Growth and development
TraesCS1B02G093600.1	CCAAT-box	CAACGG	1559	6	+	CCAAT-box	Growth and development
TraesCS1B02G093600.1	CCAAT-box	CAACGG	1710	6	-	CCAAT-box	Growth and development
TraesCS1B02G093600.1	CCAAT-box	CAACGG	1773	6	+	CCAAT-box	Growth and development
TraesCS1D02G077600.3;TraesCS1D02G077600.1;TraesCS1D02G077600.2	CCAAT-box	CAACGG	788	6	+	CCAAT-box	Growth and development
TraesCS1D02G077600.3;TraesCS1D02G077600.1;TraesCS1D02G077600.2	CCAAT-box	CAACGG	939	6	-	CCAAT-box	Growth and development
TraesCS3A02G237700.3;TraesCS3A02G237700.1;TraesCS3A02G237700.2	CCAAT-box	CAACGG	716	6	+	CCAAT-box	Growth and development
TraesCS4A02G184900.1;TraesCS4A02G184900.2	CCAAT-box	CAACGG	1293	6	-	CCAAT-box	Growth and development
TraesCS4A02G207000.1	CCAAT-box	CAACGG	168	6	+	CCAAT-box	Growth and development
TraesCS4A02G207000.1	CCAAT-box	CAACGG	249	6	+	CCAAT-box	Growth and development
TraesCS4A02G207000.1	CCAAT-box	CAACGG	1518	6	-	CCAAT-box	Growth and development
TraesCS4A02G207000.1	CCAAT-box	CAACGG	1720	6	-	CCAAT-box	Growth and development
TraesCS4B02G110600.1	CCAAT-box	CAACGG	70	6	-	CCAAT-box	Growth and development
TraesCS4B02G110600.1	CCAAT-box	CAACGG	805	6	-	CCAAT-box	Growth and development
TraesCS4B02G133700.4;TraesCS4B02G133700.1;TraesCS4B02G133700.3;TraesCS4B02G133700.2	CCAAT-box	CAACGG	1051	6	+	CCAAT-box	Growth and development
TraesCS4D02G108300.1	CCAAT-box	CAACGG	172	6	-	CCAAT-box	Growth and development
TraesCS4D02G128700.4;TraesCS4D02G128700.2;TraesCS4D02G128700.5;TraesCS4D02G128700.1;TraesCS4D02G128700.3	CCAAT-box	CAACGG	1041	6	+	CCAAT-box	Growth and development
TraesCS4D02G128700.4;TraesCS4D02G128700.2;TraesCS4D02G128700.5;TraesCS4D02G128700.1;TraesCS4D02G128700.3	CCAAT-box	CAACGG	1609	6	+	CCAAT-box	Growth and development
TraesCS5A02G117700.1	CCAAT-box	CAACGG	172	6	+	CCAAT-box	Growth and development
TraesCS5A02G148700.1	CCAAT-box	CAACGG	1678	6	-	CCAAT-box	Growth and development
TraesCS5A02G411500.2;TraesCS5A02G411500.1	CCAAT-box	CAACGG	1879	6	+	CCAAT-box	Growth and development
TraesCS5B02G118000.1	CCAAT-box	CAACGG	1149	6	-	CCAAT-box	Growth and development
TraesCS5B02G131800.4;TraesCS5B02G131800.3;TraesCS5B02G131800.2;TraesCS5B02G131800.1	CCAAT-box	CAACGG	497	6	-	CCAAT-box	Growth and development
TraesCS5B02G147300.1	CCAAT-box	CAACGG	1669	6	-	CCAAT-box	Growth and development
TraesCS5B02G415100.1;TraesCS5B02G415100.2	CCAAT-box	CAACGG	1904	6	+	CCAAT-box	Growth and development
TraesCS5D02G144200.1;TraesCS5D02G144200.2	CCAAT-box	CAACGG	490	6	-	CCAAT-box	Growth and development
TraesCS5D02G144200.1;TraesCS5D02G144200.2	CCAAT-box	CAACGG	1549	6	-	CCAAT-box	Growth and development
TraesCS5D02G174000.1	CCAAT-box	CAACGG	772	6	+	CCAAT-box	Growth and development
TraesCS7A02G115900.1	CCAAT-box	CAACGG	587	6	+	CCAAT-box	Growth and development
TraesCS7A02G115900.1	CCAAT-box	CAACGG	1782	6	+	CCAAT-box	Growth and development
TraesCS7A02G115900.1	CCAAT-box	CAACGG	1843	6	+	CCAAT-box	Growth and development
TraesCS7B02G012700.1	CCAAT-box	CAACGG	518	6	+	CCAAT-box	Growth and development
TraesCS7B02G012700.1	CCAAT-box	CAACGG	673	6	-	CCAAT-box	Growth and development
TraesCS7B02G012700.1	CCAAT-box	CAACGG	930	6	-	CCAAT-box	Growth and development
TraesCS7B02G012700.1	CCAAT-box	CAACGG	1961	6	+	CCAAT-box	Growth and development
TraesCS7D02G110700.1	CCAAT-box	CAACGG	1961	6	+	CCAAT-box	Growth and development
TraesCS1A02G075000.1	CAAT-box	CAAT	76	4	+	CAAT-box	Growth and development
TraesCS1A02G075000.1	CAAT-box	CAAT	262	4	+	CAAT-box	Growth and development
TraesCS1A02G075000.1	CAAT-box	CAAT	743	4	+	CAAT-box	Growth and development
TraesCS1A02G075000.1	CAAT-box	CAAT	753	4	+	CAAT-box	Growth and development
TraesCS1A02G075000.1	CAAT-box	CAAT	834	4	+	CAAT-box	Growth and development
TraesCS1A02G075000.1	CAAT-box	CAAT	865	4	-	CAAT-box	Growth and development
TraesCS1A02G075000.1	CAAT-box	CAAT	898	4	+	CAAT-box	Growth and development
TraesCS1A02G075000.1	CAAT-box	CAAT	1055	4	+	CAAT-box	Growth and development
TraesCS1A02G075000.1	CAAT-box	CAAT	1712	4	+	CAAT-box	Growth and development
TraesCS1A02G075000.1	CAAT-box	CAAT	1799	4	+	CAAT-box	Growth and development
TraesCS1A02G075000.1	CAAT-box	CAAT	1854	4	+	CAAT-box	Growth and development
TraesCS1B02G093600.1	CAAT-box	CAAT	380	4	+	CAAT-box	Growth and development
TraesCS1B02G093600.1	CAAT-box	CAAT	589	4	+	CAAT-box	Growth and development
TraesCS1B02G093600.1	CAAT-box	CAAT	660	4	+	CAAT-box	Growth and development
TraesCS1B02G093600.1	CAAT-box	CAAT	694	4	+	CAAT-box	Growth and development
TraesCS1B02G093600.1	CAAT-box	CAAT	815	4	+	CAAT-box	Growth and development
TraesCS1B02G093600.1	CAAT-box	CAAT	1044	4	+	CAAT-box	Growth and development
TraesCS1B02G093600.1	CAAT-box	CAAT	1135	4	-	CAAT-box	Growth and development
TraesCS1B02G093600.1	CAAT-box	CAAT	1144	4	-	CAAT-box	Growth and development
TraesCS1B02G093600.1	CAAT-box	CAAT	1308	4	-	CAAT-box	Growth and development
TraesCS1B02G093600.1	CAAT-box	CAAT	1347	4	-	CAAT-box	Growth and development
TraesCS1B02G093600.1	CAAT-box	CAAT	1610	4	-	CAAT-box	Growth and development
TraesCS1B02G093600.1	CAAT-box	CAAT	1680	4	-	CAAT-box	Growth and development
TraesCS1B02G093600.1	CAAT-box	CAAT	1718	4	+	CAAT-box	Growth and development
TraesCS1B02G093600.1	CAAT-box	CAAT	1852	4	+	CAAT-box	Growth and development
TraesCS1B02G093600.1	CAAT-box	CAAT	1875	4	+	CAAT-box	Growth and development
TraesCS1D02G077600.3;TraesCS1D02G077600.1;TraesCS1D02G077600.2	CAAT-box	CAAT	69	4	+	CAAT-box	Growth and development
TraesCS1D02G077600.3;TraesCS1D02G077600.1;TraesCS1D02G077600.2	CAAT-box	CAAT	298	4	+	CAAT-box	Growth and development
TraesCS1D02G077600.3;TraesCS1D02G077600.1;TraesCS1D02G077600.2	CAAT-box	CAAT	384	4	-	CAAT-box	Growth and development
TraesCS1D02G077600.3;TraesCS1D02G077600.1;TraesCS1D02G077600.2	CAAT-box	CAAT	540	4	-	CAAT-box	Growth and development
TraesCS1D02G077600.3;TraesCS1D02G077600.1;TraesCS1D02G077600.2	CAAT-box	CAAT	544	4	+	CAAT-box	Growth and development
TraesCS1D02G077600.3;TraesCS1D02G077600.1;TraesCS1D02G077600.2	CAAT-box	CAAT	579	4	-	CAAT-box	Growth and development
TraesCS1D02G077600.3;TraesCS1D02G077600.1;TraesCS1D02G077600.2	CAAT-box	CAAT	863	4	+	CAAT-box	Growth and development
TraesCS1D02G077600.3;TraesCS1D02G077600.1;TraesCS1D02G077600.2	CAAT-box	CAAT	947	4	+	CAAT-box	Growth and development
TraesCS1D02G077600.3;TraesCS1D02G077600.1;TraesCS1D02G077600.2	CAAT-box	CAAT	1002	4	+	CAAT-box	Growth and development
TraesCS1D02G077600.3;TraesCS1D02G077600.1;TraesCS1D02G077600.2	CAAT-box	CAAT	1055	4	-	CAAT-box	Growth and development
TraesCS1D02G077600.3;TraesCS1D02G077600.1;TraesCS1D02G077600.2	CAAT-box	CAAT	1081	4	+	CAAT-box	Growth and development
TraesCS1D02G077600.3;TraesCS1D02G077600.1;TraesCS1D02G077600.2	CAAT-box	CAAT	1656	4	+	CAAT-box	Growth and development
TraesCS1D02G077600.3;TraesCS1D02G077600.1;TraesCS1D02G077600.2	CAAT-box	CAAT	1924	4	-	CAAT-box	Growth and development
TraesCS3A02G237700.3;TraesCS3A02G237700.1;TraesCS3A02G237700.2	CAAT-box	CAAT	91	4	+	CAAT-box	Growth and development
TraesCS3A02G237700.3;TraesCS3A02G237700.1;TraesCS3A02G237700.2	CAAT-box	CAAT	211	4	-	CAAT-box	Growth and development
TraesCS3A02G237700.3;TraesCS3A02G237700.1;TraesCS3A02G237700.2	CAAT-box	CAAT	599	4	+	CAAT-box	Growth and development
TraesCS3A02G237700.3;TraesCS3A02G237700.1;TraesCS3A02G237700.2	CAAT-box	CAAT	664	4	+	CAAT-box	Growth and development
TraesCS3A02G237700.3;TraesCS3A02G237700.1;TraesCS3A02G237700.2	CAAT-box	CAAT	744	4	+	CAAT-box	Growth and development
TraesCS3A02G237700.3;TraesCS3A02G237700.1;TraesCS3A02G237700.2	CAAT-box	CAAT	837	4	+	CAAT-box	Growth and development
TraesCS3A02G237700.3;TraesCS3A02G237700.1;TraesCS3A02G237700.2	CAAT-box	CAAT	889	4	-	CAAT-box	Growth and development
TraesCS3A02G237700.3;TraesCS3A02G237700.1;TraesCS3A02G237700.2	CAAT-box	CAAT	951	4	+	CAAT-box	Growth and development
TraesCS3A02G237700.3;TraesCS3A02G237700.1;TraesCS3A02G237700.2	CAAT-box	CAAT	1488	4	-	CAAT-box	Growth and development
TraesCS3A02G237700.3;TraesCS3A02G237700.1;TraesCS3A02G237700.2	CAAT-box	CAAT	1558	4	+	CAAT-box	Growth and development
TraesCS3A02G237700.3;TraesCS3A02G237700.1;TraesCS3A02G237700.2	CAAT-box	CAAT	1712	4	+	CAAT-box	Growth and development
TraesCS3A02G237700.3;TraesCS3A02G237700.1;TraesCS3A02G237700.2	CAAT-box	CAAT	1726	4	+	CAAT-box	Growth and development
TraesCS3A02G237700.3;TraesCS3A02G237700.1;TraesCS3A02G237700.2	CAAT-box	CAAT	1762	4	-	CAAT-box	Growth and development
TraesCS3A02G237700.3;TraesCS3A02G237700.1;TraesCS3A02G237700.2	CAAT-box	CAAT	1812	4	+	CAAT-box	Growth and development
TraesCS3B02G266100.1	CAAT-box	CAAT	63	4	+	CAAT-box	Growth and development
TraesCS3B02G266100.1	CAAT-box	CAAT	92	4	+	CAAT-box	Growth and development
TraesCS3B02G266100.1	CAAT-box	CAAT	892	4	+	CAAT-box	Growth and development
TraesCS3B02G266100.1	CAAT-box	CAAT	935	4	+	CAAT-box	Growth and development
TraesCS3B02G266100.1	CAAT-box	CAAT	962	4	-	CAAT-box	Growth and development
TraesCS3B02G266100.1	CAAT-box	CAAT	970	4	+	CAAT-box	Growth and development
TraesCS3B02G266100.1	CAAT-box	CAAT	1007	4	+	CAAT-box	Growth and development
TraesCS3B02G266100.1	CAAT-box	CAAT	1028	4	-	CAAT-box	Growth and development
TraesCS3B02G266100.1	CAAT-box	CAAT	1036	4	+	CAAT-box	Growth and development
TraesCS3B02G266100.1	CAAT-box	CAAT	1146	4	-	CAAT-box	Growth and development
TraesCS3B02G266100.1	CAAT-box	CAAT	1334	4	-	CAAT-box	Growth and development
TraesCS3B02G266100.1	CAAT-box	CAAT	1443	4	+	CAAT-box	Growth and development
TraesCS3B02G266100.1	CAAT-box	CAAT	1886	4	+	CAAT-box	Growth and development
TraesCS3D02G237900.2;TraesCS3D02G237900.1	CAAT-box	CAAT	105	4	-	CAAT-box	Growth and development
TraesCS3D02G237900.2;TraesCS3D02G237900.1	CAAT-box	CAAT	328	4	-	CAAT-box	Growth and development
TraesCS3D02G237900.2;TraesCS3D02G237900.1	CAAT-box	CAAT	411	4	+	CAAT-box	Growth and development
TraesCS3D02G237900.2;TraesCS3D02G237900.1	CAAT-box	CAAT	442	4	-	CAAT-box	Growth and development
TraesCS3D02G237900.2;TraesCS3D02G237900.1	CAAT-box	CAAT	629	4	-	CAAT-box	Growth and development
TraesCS3D02G237900.2;TraesCS3D02G237900.1	CAAT-box	CAAT	1147	4	-	CAAT-box	Growth and development
TraesCS3D02G237900.2;TraesCS3D02G237900.1	CAAT-box	CAAT	1242	4	+	CAAT-box	Growth and development
TraesCS3D02G237900.2;TraesCS3D02G237900.1	CAAT-box	CAAT	1416	4	-	CAAT-box	Growth and development
TraesCS3D02G237900.2;TraesCS3D02G237900.1	CAAT-box	CAAT	1639	4	+	CAAT-box	Growth and development
TraesCS3D02G237900.2;TraesCS3D02G237900.1	CAAT-box	CAAT	1653	4	+	CAAT-box	Growth and development
TraesCS3D02G237900.2;TraesCS3D02G237900.1	CAAT-box	CAAT	1686	4	-	CAAT-box	Growth and development
TraesCS3D02G237900.2;TraesCS3D02G237900.1	CAAT-box	CAAT	1701	4	+	CAAT-box	Growth and development
TraesCS3D02G237900.2;TraesCS3D02G237900.1	CAAT-box	CAAT	1768	4	+	CAAT-box	Growth and development
TraesCS3D02G237900.2;TraesCS3D02G237900.1	CAAT-box	CAAT	1967	4	+	CAAT-box	Growth and development
TraesCS4A02G184900.1;TraesCS4A02G184900.2	CAAT-box	CAAT	148	4	-	CAAT-box	Growth and development
TraesCS4A02G184900.1;TraesCS4A02G184900.2	CAAT-box	CAAT	199	4	+	CAAT-box	Growth and development
TraesCS4A02G184900.1;TraesCS4A02G184900.2	CAAT-box	CAAT	212	4	+	CAAT-box	Growth and development
TraesCS4A02G184900.1;TraesCS4A02G184900.2	CAAT-box	CAAT	871	4	-	CAAT-box	Growth and development
TraesCS4A02G184900.1;TraesCS4A02G184900.2	CAAT-box	CAAT	1273	4	+	CAAT-box	Growth and development
TraesCS4A02G184900.1;TraesCS4A02G184900.2	CAAT-box	CAAT	1612	4	+	CAAT-box	Growth and development
TraesCS4A02G184900.1;TraesCS4A02G184900.2	CAAT-box	CAAT	1729	4	+	CAAT-box	Growth and development
TraesCS4A02G184900.1;TraesCS4A02G184900.2	CAAT-box	CAAT	1762	4	-	CAAT-box	Growth and development
TraesCS4A02G184900.1;TraesCS4A02G184900.2	CAAT-box	CAAT	1818	4	-	CAAT-box	Growth and development
TraesCS4A02G207000.1	CAAT-box	CAAT	204	4	-	CAAT-box	Growth and development
TraesCS4A02G207000.1	CAAT-box	CAAT	224	4	-	CAAT-box	Growth and development
TraesCS4A02G207000.1	CAAT-box	CAAT	340	4	+	CAAT-box	Growth and development
TraesCS4A02G207000.1	CAAT-box	CAAT	365	4	+	CAAT-box	Growth and development
TraesCS4A02G207000.1	CAAT-box	CAAT	390	4	+	CAAT-box	Growth and development
TraesCS4A02G207000.1	CAAT-box	CAAT	415	4	+	CAAT-box	Growth and development
TraesCS4A02G207000.1	CAAT-box	CAAT	564	4	+	CAAT-box	Growth and development
TraesCS4A02G207000.1	CAAT-box	CAAT	1174	4	-	CAAT-box	Growth and development
TraesCS4A02G207000.1	CAAT-box	CAAT	1184	4	-	CAAT-box	Growth and development
TraesCS4A02G207000.1	CAAT-box	CAAT	1254	4	-	CAAT-box	Growth and development
TraesCS4A02G207000.1	CAAT-box	CAAT	1588	4	-	CAAT-box	Growth and development
TraesCS4A02G207000.1	CAAT-box	CAAT	1818	4	-	CAAT-box	Growth and development
TraesCS4A02G207000.1	CAAT-box	CAAT	1915	4	-	CAAT-box	Growth and development
TraesCS4B02G110600.1	CAAT-box	CAAT	97	4	+	CAAT-box	Growth and development
TraesCS4B02G110600.1	CAAT-box	CAAT	181	4	+	CAAT-box	Growth and development
TraesCS4B02G110600.1	CAAT-box	CAAT	272	4	+	CAAT-box	Growth and development
TraesCS4B02G110600.1	CAAT-box	CAAT	405	4	-	CAAT-box	Growth and development
TraesCS4B02G110600.1	CAAT-box	CAAT	445	4	+	CAAT-box	Growth and development
TraesCS4B02G110600.1	CAAT-box	CAAT	455	4	+	CAAT-box	Growth and development
TraesCS4B02G110600.1	CAAT-box	CAAT	520	4	+	CAAT-box	Growth and development
TraesCS4B02G110600.1	CAAT-box	CAAT	590	4	-	CAAT-box	Growth and development
TraesCS4B02G110600.1	CAAT-box	CAAT	672	4	+	CAAT-box	Growth and development
TraesCS4B02G110600.1	CAAT-box	CAAT	797	4	+	CAAT-box	Growth and development
TraesCS4B02G110600.1	CAAT-box	CAAT	863	4	-	CAAT-box	Growth and development
TraesCS4B02G110600.1	CAAT-box	CAAT	867	4	+	CAAT-box	Growth and development
TraesCS4B02G110600.1	CAAT-box	CAAT	877	4	-	CAAT-box	Growth and development
TraesCS4B02G110600.1	CAAT-box	CAAT	947	4	+	CAAT-box	Growth and development
TraesCS4B02G110600.1	CAAT-box	CAAT	956	4	+	CAAT-box	Growth and development
TraesCS4B02G110600.1	CAAT-box	CAAT	962	4	+	CAAT-box	Growth and development
TraesCS4B02G110600.1	CAAT-box	CAAT	1076	4	+	CAAT-box	Growth and development
TraesCS4B02G110600.1	CAAT-box	CAAT	1108	4	-	CAAT-box	Growth and development
TraesCS4B02G110600.1	CAAT-box	CAAT	1139	4	+	CAAT-box	Growth and development
TraesCS4B02G110600.1	CAAT-box	CAAT	1237	4	+	CAAT-box	Growth and development
TraesCS4B02G110600.1	CAAT-box	CAAT	1476	4	+	CAAT-box	Growth and development
TraesCS4B02G110600.1	CAAT-box	CAAT	1491	4	-	CAAT-box	Growth and development
TraesCS4B02G110600.1	CAAT-box	CAAT	1537	4	-	CAAT-box	Growth and development
TraesCS4B02G110600.1	CAAT-box	CAAT	1563	4	-	CAAT-box	Growth and development
TraesCS4B02G110600.1	CAAT-box	CAAT	1745	4	-	CAAT-box	Growth and development
TraesCS4B02G133700.4;TraesCS4B02G133700.1;TraesCS4B02G133700.3;TraesCS4B02G133700.2	CAAT-box	CAAT	23	4	-	CAAT-box	Growth and development
TraesCS4B02G133700.4;TraesCS4B02G133700.1;TraesCS4B02G133700.3;TraesCS4B02G133700.2	CAAT-box	CAAT	117	4	+	CAAT-box	Growth and development
TraesCS4B02G133700.4;TraesCS4B02G133700.1;TraesCS4B02G133700.3;TraesCS4B02G133700.2	CAAT-box	CAAT	149	4	+	CAAT-box	Growth and development
TraesCS4B02G133700.4;TraesCS4B02G133700.1;TraesCS4B02G133700.3;TraesCS4B02G133700.2	CAAT-box	CAAT	399	4	+	CAAT-box	Growth and development
TraesCS4B02G133700.4;TraesCS4B02G133700.1;TraesCS4B02G133700.3;TraesCS4B02G133700.2	CAAT-box	CAAT	553	4	-	CAAT-box	Growth and development
TraesCS4B02G133700.4;TraesCS4B02G133700.1;TraesCS4B02G133700.3;TraesCS4B02G133700.2	CAAT-box	CAAT	955	4	+	CAAT-box	Growth and development
TraesCS4B02G133700.4;TraesCS4B02G133700.1;TraesCS4B02G133700.3;TraesCS4B02G133700.2	CAAT-box	CAAT	1044	4	+	CAAT-box	Growth and development
TraesCS4B02G133700.4;TraesCS4B02G133700.1;TraesCS4B02G133700.3;TraesCS4B02G133700.2	CAAT-box	CAAT	1176	4	+	CAAT-box	Growth and development
TraesCS4B02G133700.4;TraesCS4B02G133700.1;TraesCS4B02G133700.3;TraesCS4B02G133700.2	CAAT-box	CAAT	1178	4	-	CAAT-box	Growth and development
TraesCS4B02G133700.4;TraesCS4B02G133700.1;TraesCS4B02G133700.3;TraesCS4B02G133700.2	CAAT-box	CAAT	1220	4	+	CAAT-box	Growth and development
TraesCS4B02G133700.4;TraesCS4B02G133700.1;TraesCS4B02G133700.3;TraesCS4B02G133700.2	CAAT-box	CAAT	1240	4	-	CAAT-box	Growth and development
TraesCS4B02G133700.4;TraesCS4B02G133700.1;TraesCS4B02G133700.3;TraesCS4B02G133700.2	CAAT-box	CAAT	1318	4	-	CAAT-box	Growth and development
TraesCS4B02G133700.4;TraesCS4B02G133700.1;TraesCS4B02G133700.3;TraesCS4B02G133700.2	CAAT-box	CAAT	1404	4	+	CAAT-box	Growth and development
TraesCS4B02G133700.4;TraesCS4B02G133700.1;TraesCS4B02G133700.3;TraesCS4B02G133700.2	CAAT-box	CAAT	1594	4	+	CAAT-box	Growth and development
TraesCS4B02G133700.4;TraesCS4B02G133700.1;TraesCS4B02G133700.3;TraesCS4B02G133700.2	CAAT-box	CAAT	1705	4	+	CAAT-box	Growth and development
TraesCS4B02G133700.4;TraesCS4B02G133700.1;TraesCS4B02G133700.3;TraesCS4B02G133700.2	CAAT-box	CAAT	1823	4	-	CAAT-box	Growth and development
TraesCS4D02G108300.1	CAAT-box	CAAT	96	4	+	CAAT-box	Growth and development
TraesCS4D02G108300.1	CAAT-box	CAAT	373	4	+	CAAT-box	Growth and development
TraesCS4D02G108300.1	CAAT-box	CAAT	558	4	+	CAAT-box	Growth and development
TraesCS4D02G108300.1	CAAT-box	CAAT	622	4	+	CAAT-box	Growth and development
TraesCS4D02G108300.1	CAAT-box	CAAT	692	4	-	CAAT-box	Growth and development
TraesCS4D02G108300.1	CAAT-box	CAAT	714	4	+	CAAT-box	Growth and development
TraesCS4D02G108300.1	CAAT-box	CAAT	730	4	+	CAAT-box	Growth and development
TraesCS4D02G108300.1	CAAT-box	CAAT	774	4	+	CAAT-box	Growth and development
TraesCS4D02G108300.1	CAAT-box	CAAT	1130	4	+	CAAT-box	Growth and development
TraesCS4D02G108300.1	CAAT-box	CAAT	1147	4	-	CAAT-box	Growth and development
TraesCS4D02G108300.1	CAAT-box	CAAT	1208	4	+	CAAT-box	Growth and development
TraesCS4D02G108300.1	CAAT-box	CAAT	1336	4	+	CAAT-box	Growth and development
TraesCS4D02G108300.1	CAAT-box	CAAT	1368	4	-	CAAT-box	Growth and development
TraesCS4D02G108300.1	CAAT-box	CAAT	1399	4	+	CAAT-box	Growth and development
TraesCS4D02G108300.1	CAAT-box	CAAT	1462	4	-	CAAT-box	Growth and development
TraesCS4D02G108300.1	CAAT-box	CAAT	1670	4	-	CAAT-box	Growth and development
TraesCS4D02G108300.1	CAAT-box	CAAT	1736	4	-	CAAT-box	Growth and development
TraesCS4D02G128700.4;TraesCS4D02G128700.2;TraesCS4D02G128700.5;TraesCS4D02G128700.1;TraesCS4D02G128700.3	CAAT-box	CAAT	8	4	-	CAAT-box	Growth and development
TraesCS4D02G128700.4;TraesCS4D02G128700.2;TraesCS4D02G128700.5;TraesCS4D02G128700.1;TraesCS4D02G128700.3	CAAT-box	CAAT	14	4	-	CAAT-box	Growth and development
TraesCS4D02G128700.4;TraesCS4D02G128700.2;TraesCS4D02G128700.5;TraesCS4D02G128700.1;TraesCS4D02G128700.3	CAAT-box	CAAT	96	4	+	CAAT-box	Growth and development
TraesCS4D02G128700.4;TraesCS4D02G128700.2;TraesCS4D02G128700.5;TraesCS4D02G128700.1;TraesCS4D02G128700.3	CAAT-box	CAAT	181	4	+	CAAT-box	Growth and development
TraesCS4D02G128700.4;TraesCS4D02G128700.2;TraesCS4D02G128700.5;TraesCS4D02G128700.1;TraesCS4D02G128700.3	CAAT-box	CAAT	544	4	-	CAAT-box	Growth and development
TraesCS4D02G128700.4;TraesCS4D02G128700.2;TraesCS4D02G128700.5;TraesCS4D02G128700.1;TraesCS4D02G128700.3	CAAT-box	CAAT	865	4	-	CAAT-box	Growth and development
TraesCS4D02G128700.4;TraesCS4D02G128700.2;TraesCS4D02G128700.5;TraesCS4D02G128700.1;TraesCS4D02G128700.3	CAAT-box	CAAT	1034	4	+	CAAT-box	Growth and development
TraesCS4D02G128700.4;TraesCS4D02G128700.2;TraesCS4D02G128700.5;TraesCS4D02G128700.1;TraesCS4D02G128700.3	CAAT-box	CAAT	1166	4	+	CAAT-box	Growth and development
TraesCS4D02G128700.4;TraesCS4D02G128700.2;TraesCS4D02G128700.5;TraesCS4D02G128700.1;TraesCS4D02G128700.3	CAAT-box	CAAT	1168	4	-	CAAT-box	Growth and development
TraesCS4D02G128700.4;TraesCS4D02G128700.2;TraesCS4D02G128700.5;TraesCS4D02G128700.1;TraesCS4D02G128700.3	CAAT-box	CAAT	1231	4	-	CAAT-box	Growth and development
TraesCS4D02G128700.4;TraesCS4D02G128700.2;TraesCS4D02G128700.5;TraesCS4D02G128700.1;TraesCS4D02G128700.3	CAAT-box	CAAT	1308	4	-	CAAT-box	Growth and development
TraesCS4D02G128700.4;TraesCS4D02G128700.2;TraesCS4D02G128700.5;TraesCS4D02G128700.1;TraesCS4D02G128700.3	CAAT-box	CAAT	1393	4	+	CAAT-box	Growth and development
TraesCS4D02G128700.4;TraesCS4D02G128700.2;TraesCS4D02G128700.5;TraesCS4D02G128700.1;TraesCS4D02G128700.3	CAAT-box	CAAT	1456	4	+	CAAT-box	Growth and development
TraesCS4D02G128700.4;TraesCS4D02G128700.2;TraesCS4D02G128700.5;TraesCS4D02G128700.1;TraesCS4D02G128700.3	CAAT-box	CAAT	1604	4	+	CAAT-box	Growth and development
TraesCS4D02G128700.4;TraesCS4D02G128700.2;TraesCS4D02G128700.5;TraesCS4D02G128700.1;TraesCS4D02G128700.3	CAAT-box	CAAT	1693	4	+	CAAT-box	Growth and development
TraesCS4D02G128700.4;TraesCS4D02G128700.2;TraesCS4D02G128700.5;TraesCS4D02G128700.1;TraesCS4D02G128700.3	CAAT-box	CAAT	1811	4	-	CAAT-box	Growth and development
TraesCS4D02G128700.4;TraesCS4D02G128700.2;TraesCS4D02G128700.5;TraesCS4D02G128700.1;TraesCS4D02G128700.3	CAAT-box	CAAT	1946	4	-	CAAT-box	Growth and development
TraesCS5A02G117700.1	CAAT-box	CAAT	216	4	+	CAAT-box	Growth and development
TraesCS5A02G117700.1	CAAT-box	CAAT	301	4	+	CAAT-box	Growth and development
TraesCS5A02G117700.1	CAAT-box	CAAT	338	4	-	CAAT-box	Growth and development
TraesCS5A02G117700.1	CAAT-box	CAAT	435	4	+	CAAT-box	Growth and development
TraesCS5A02G117700.1	CAAT-box	CAAT	437	4	-	CAAT-box	Growth and development
TraesCS5A02G117700.1	CAAT-box	CAAT	462	4	+	CAAT-box	Growth and development
TraesCS5A02G117700.1	CAAT-box	CAAT	486	4	+	CAAT-box	Growth and development
TraesCS5A02G117700.1	CAAT-box	CAAT	488	4	-	CAAT-box	Growth and development
TraesCS5A02G117700.1	CAAT-box	CAAT	742	4	+	CAAT-box	Growth and development
TraesCS5A02G117700.1	CAAT-box	CAAT	780	4	+	CAAT-box	Growth and development
TraesCS5A02G117700.1	CAAT-box	CAAT	1709	4	+	CAAT-box	Growth and development
TraesCS5A02G117700.1	CAAT-box	CAAT	1740	4	+	CAAT-box	Growth and development
TraesCS5A02G117700.1	CAAT-box	CAAT	1983	4	-	CAAT-box	Growth and development
TraesCS5A02G133200.2;TraesCS5A02G133200.4;TraesCS5A02G133200.3;TraesCS5A02G133200.5;TraesCS5A02G133200.6;TraesCS5A02G133200.1	CAAT-box	CAAT	17	4	-	CAAT-box	Growth and development
TraesCS5A02G133200.2;TraesCS5A02G133200.4;TraesCS5A02G133200.3;TraesCS5A02G133200.5;TraesCS5A02G133200.6;TraesCS5A02G133200.1	CAAT-box	CAAT	113	4	+	CAAT-box	Growth and development
TraesCS5A02G133200.2;TraesCS5A02G133200.4;TraesCS5A02G133200.3;TraesCS5A02G133200.5;TraesCS5A02G133200.6;TraesCS5A02G133200.1	CAAT-box	CAAT	244	4	-	CAAT-box	Growth and development
TraesCS5A02G133200.2;TraesCS5A02G133200.4;TraesCS5A02G133200.3;TraesCS5A02G133200.5;TraesCS5A02G133200.6;TraesCS5A02G133200.1	CAAT-box	CAAT	295	4	-	CAAT-box	Growth and development
TraesCS5A02G133200.2;TraesCS5A02G133200.4;TraesCS5A02G133200.3;TraesCS5A02G133200.5;TraesCS5A02G133200.6;TraesCS5A02G133200.1	CAAT-box	CAAT	367	4	-	CAAT-box	Growth and development
TraesCS5A02G133200.2;TraesCS5A02G133200.4;TraesCS5A02G133200.3;TraesCS5A02G133200.5;TraesCS5A02G133200.6;TraesCS5A02G133200.1	CAAT-box	CAAT	375	4	+	CAAT-box	Growth and development
TraesCS5A02G133200.2;TraesCS5A02G133200.4;TraesCS5A02G133200.3;TraesCS5A02G133200.5;TraesCS5A02G133200.6;TraesCS5A02G133200.1	CAAT-box	CAAT	667	4	+	CAAT-box	Growth and development
TraesCS5A02G133200.2;TraesCS5A02G133200.4;TraesCS5A02G133200.3;TraesCS5A02G133200.5;TraesCS5A02G133200.6;TraesCS5A02G133200.1	CAAT-box	CAAT	761	4	+	CAAT-box	Growth and development
TraesCS5A02G133200.2;TraesCS5A02G133200.4;TraesCS5A02G133200.3;TraesCS5A02G133200.5;TraesCS5A02G133200.6;TraesCS5A02G133200.1	CAAT-box	CAAT	813	4	+	CAAT-box	Growth and development
TraesCS5A02G133200.2;TraesCS5A02G133200.4;TraesCS5A02G133200.3;TraesCS5A02G133200.5;TraesCS5A02G133200.6;TraesCS5A02G133200.1	CAAT-box	CAAT	1130	4	-	CAAT-box	Growth and development
TraesCS5A02G133200.2;TraesCS5A02G133200.4;TraesCS5A02G133200.3;TraesCS5A02G133200.5;TraesCS5A02G133200.6;TraesCS5A02G133200.1	CAAT-box	CAAT	1337	4	+	CAAT-box	Growth and development
TraesCS5A02G133200.2;TraesCS5A02G133200.4;TraesCS5A02G133200.3;TraesCS5A02G133200.5;TraesCS5A02G133200.6;TraesCS5A02G133200.1	CAAT-box	CAAT	1345	4	+	CAAT-box	Growth and development
TraesCS5A02G133200.2;TraesCS5A02G133200.4;TraesCS5A02G133200.3;TraesCS5A02G133200.5;TraesCS5A02G133200.6;TraesCS5A02G133200.1	CAAT-box	CAAT	1377	4	-	CAAT-box	Growth and development
TraesCS5A02G133200.2;TraesCS5A02G133200.4;TraesCS5A02G133200.3;TraesCS5A02G133200.5;TraesCS5A02G133200.6;TraesCS5A02G133200.1	CAAT-box	CAAT	1384	4	+	CAAT-box	Growth and development
TraesCS5A02G133200.2;TraesCS5A02G133200.4;TraesCS5A02G133200.3;TraesCS5A02G133200.5;TraesCS5A02G133200.6;TraesCS5A02G133200.1	CAAT-box	CAAT	1617	4	+	CAAT-box	Growth and development
TraesCS5A02G148700.1	CAAT-box	CAAT	32	4	+	CAAT-box	Growth and development
TraesCS5A02G148700.1	CAAT-box	CAAT	118	4	+	CAAT-box	Growth and development
TraesCS5A02G148700.1	CAAT-box	CAAT	262	4	-	CAAT-box	Growth and development
TraesCS5A02G148700.1	CAAT-box	CAAT	577	4	-	CAAT-box	Growth and development
TraesCS5A02G148700.1	CAAT-box	CAAT	603	4	-	CAAT-box	Growth and development
TraesCS5A02G148700.1	CAAT-box	CAAT	878	4	-	CAAT-box	Growth and development
TraesCS5A02G148700.1	CAAT-box	CAAT	1177	4	+	CAAT-box	Growth and development
TraesCS5A02G148700.1	CAAT-box	CAAT	1410	4	-	CAAT-box	Growth and development
TraesCS5A02G148700.1	CAAT-box	CAAT	1461	4	+	CAAT-box	Growth and development
TraesCS5A02G148700.1	CAAT-box	CAAT	1591	4	-	CAAT-box	Growth and development
TraesCS5A02G148700.1	CAAT-box	CAAT	1608	4	+	CAAT-box	Growth and development
TraesCS5A02G148700.1	CAAT-box	CAAT	1615	4	+	CAAT-box	Growth and development
TraesCS5A02G148700.1	CAAT-box	CAAT	1748	4	-	CAAT-box	Growth and development
TraesCS5A02G148700.1	CAAT-box	CAAT	1909	4	+	CAAT-box	Growth and development
TraesCS5A02G148700.1	CAAT-box	CAAT	1933	4	+	CAAT-box	Growth and development
TraesCS5A02G169600.1	CAAT-box	CAAT	12	4	+	CAAT-box	Growth and development
TraesCS5A02G169600.1	CAAT-box	CAAT	204	4	-	CAAT-box	Growth and development
TraesCS5A02G169600.1	CAAT-box	CAAT	521	4	-	CAAT-box	Growth and development
TraesCS5A02G169600.1	CAAT-box	CAAT	576	4	-	CAAT-box	Growth and development
TraesCS5A02G169600.1	CAAT-box	CAAT	683	4	-	CAAT-box	Growth and development
TraesCS5A02G169600.1	CAAT-box	CAAT	728	4	+	CAAT-box	Growth and development
TraesCS5A02G169600.1	CAAT-box	CAAT	820	4	-	CAAT-box	Growth and development
TraesCS5A02G169600.1	CAAT-box	CAAT	836	4	+	CAAT-box	Growth and development
TraesCS5A02G169600.1	CAAT-box	CAAT	899	4	+	CAAT-box	Growth and development
TraesCS5A02G169600.1	CAAT-box	CAAT	901	4	-	CAAT-box	Growth and development
TraesCS5A02G169600.1	CAAT-box	CAAT	925	4	-	CAAT-box	Growth and development
TraesCS5A02G169600.1	CAAT-box	CAAT	958	4	+	CAAT-box	Growth and development
TraesCS5A02G169600.1	CAAT-box	CAAT	988	4	+	CAAT-box	Growth and development
TraesCS5A02G169600.1	CAAT-box	CAAT	1032	4	+	CAAT-box	Growth and development
TraesCS5A02G169600.1	CAAT-box	CAAT	1034	4	-	CAAT-box	Growth and development
TraesCS5A02G169600.1	CAAT-box	CAAT	1213	4	+	CAAT-box	Growth and development
TraesCS5A02G169600.1	CAAT-box	CAAT	1264	4	-	CAAT-box	Growth and development
TraesCS5A02G169600.1	CAAT-box	CAAT	1494	4	+	CAAT-box	Growth and development
TraesCS5A02G169600.1	CAAT-box	CAAT	1770	4	+	CAAT-box	Growth and development
TraesCS5A02G411500.2;TraesCS5A02G411500.1	CAAT-box	CAAT	142	4	-	CAAT-box	Growth and development
TraesCS5A02G411500.2;TraesCS5A02G411500.1	CAAT-box	CAAT	178	4	+	CAAT-box	Growth and development
TraesCS5A02G411500.2;TraesCS5A02G411500.1	CAAT-box	CAAT	197	4	+	CAAT-box	Growth and development
TraesCS5A02G411500.2;TraesCS5A02G411500.1	CAAT-box	CAAT	248	4	-	CAAT-box	Growth and development
TraesCS5A02G411500.2;TraesCS5A02G411500.1	CAAT-box	CAAT	278	4	-	CAAT-box	Growth and development
TraesCS5A02G411500.2;TraesCS5A02G411500.1	CAAT-box	CAAT	314	4	-	CAAT-box	Growth and development
TraesCS5A02G411500.2;TraesCS5A02G411500.1	CAAT-box	CAAT	363	4	-	CAAT-box	Growth and development
TraesCS5A02G411500.2;TraesCS5A02G411500.1	CAAT-box	CAAT	372	4	+	CAAT-box	Growth and development
TraesCS5A02G411500.2;TraesCS5A02G411500.1	CAAT-box	CAAT	401	4	+	CAAT-box	Growth and development
TraesCS5A02G411500.2;TraesCS5A02G411500.1	CAAT-box	CAAT	476	4	+	CAAT-box	Growth and development
TraesCS5A02G411500.2;TraesCS5A02G411500.1	CAAT-box	CAAT	478	4	-	CAAT-box	Growth and development
TraesCS5A02G411500.2;TraesCS5A02G411500.1	CAAT-box	CAAT	525	4	-	CAAT-box	Growth and development
TraesCS5A02G411500.2;TraesCS5A02G411500.1	CAAT-box	CAAT	754	4	-	CAAT-box	Growth and development
TraesCS5A02G411500.2;TraesCS5A02G411500.1	CAAT-box	CAAT	828	4	+	CAAT-box	Growth and development
TraesCS5A02G411500.2;TraesCS5A02G411500.1	CAAT-box	CAAT	832	4	+	CAAT-box	Growth and development
TraesCS5A02G411500.2;TraesCS5A02G411500.1	CAAT-box	CAAT	1027	4	+	CAAT-box	Growth and development
TraesCS5A02G411500.2;TraesCS5A02G411500.1	CAAT-box	CAAT	1061	4	-	CAAT-box	Growth and development
TraesCS5A02G411500.2;TraesCS5A02G411500.1	CAAT-box	CAAT	1334	4	+	CAAT-box	Growth and development
TraesCS5A02G411500.2;TraesCS5A02G411500.1	CAAT-box	CAAT	1416	4	-	CAAT-box	Growth and development
TraesCS5A02G411500.2;TraesCS5A02G411500.1	CAAT-box	CAAT	1421	4	+	CAAT-box	Growth and development
TraesCS5A02G411500.2;TraesCS5A02G411500.1	CAAT-box	CAAT	1430	4	+	CAAT-box	Growth and development
TraesCS5A02G411500.2;TraesCS5A02G411500.1	CAAT-box	CAAT	1481	4	+	CAAT-box	Growth and development
TraesCS5A02G411500.2;TraesCS5A02G411500.1	CAAT-box	CAAT	1825	4	-	CAAT-box	Growth and development
TraesCS5A02G411500.2;TraesCS5A02G411500.1	CAAT-box	CAAT	1842	4	-	CAAT-box	Growth and development
TraesCS5A02G411500.2;TraesCS5A02G411500.1	CAAT-box	CAAT	1885	4	+	CAAT-box	Growth and development
TraesCS5A02G411500.2;TraesCS5A02G411500.1	CAAT-box	CAAT	1894	4	-	CAAT-box	Growth and development
TraesCS5A02G411500.2;TraesCS5A02G411500.1	CAAT-box	CAAT	1968	4	-	CAAT-box	Growth and development
TraesCS5B02G118000.1	CAAT-box	CAAT	63	4	+	CAAT-box	Growth and development
TraesCS5B02G118000.1	CAAT-box	CAAT	174	4	-	CAAT-box	Growth and development
TraesCS5B02G118000.1	CAAT-box	CAAT	303	4	-	CAAT-box	Growth and development
TraesCS5B02G118000.1	CAAT-box	CAAT	367	4	-	CAAT-box	Growth and development
TraesCS5B02G118000.1	CAAT-box	CAAT	676	4	-	CAAT-box	Growth and development
TraesCS5B02G118000.1	CAAT-box	CAAT	722	4	-	CAAT-box	Growth and development
TraesCS5B02G118000.1	CAAT-box	CAAT	746	4	+	CAAT-box	Growth and development
TraesCS5B02G118000.1	CAAT-box	CAAT	797	4	+	CAAT-box	Growth and development
TraesCS5B02G118000.1	CAAT-box	CAAT	814	4	+	CAAT-box	Growth and development
TraesCS5B02G118000.1	CAAT-box	CAAT	846	4	-	CAAT-box	Growth and development
TraesCS5B02G118000.1	CAAT-box	CAAT	861	4	-	CAAT-box	Growth and development
TraesCS5B02G118000.1	CAAT-box	CAAT	1085	4	-	CAAT-box	Growth and development
TraesCS5B02G118000.1	CAAT-box	CAAT	1092	4	-	CAAT-box	Growth and development
TraesCS5B02G118000.1	CAAT-box	CAAT	1195	4	-	CAAT-box	Growth and development
TraesCS5B02G118000.1	CAAT-box	CAAT	1317	4	-	CAAT-box	Growth and development
TraesCS5B02G118000.1	CAAT-box	CAAT	1445	4	+	CAAT-box	Growth and development
TraesCS5B02G118000.1	CAAT-box	CAAT	1447	4	-	CAAT-box	Growth and development
TraesCS5B02G118000.1	CAAT-box	CAAT	1472	4	+	CAAT-box	Growth and development
TraesCS5B02G118000.1	CAAT-box	CAAT	1496	4	+	CAAT-box	Growth and development
TraesCS5B02G118000.1	CAAT-box	CAAT	1498	4	-	CAAT-box	Growth and development
TraesCS5B02G118000.1	CAAT-box	CAAT	1761	4	-	CAAT-box	Growth and development
TraesCS5B02G118000.1	CAAT-box	CAAT	1775	4	-	CAAT-box	Growth and development
TraesCS5B02G118000.1	CAAT-box	CAAT	1877	4	+	CAAT-box	Growth and development
TraesCS5B02G118000.1	CAAT-box	CAAT	1920	4	+	CAAT-box	Growth and development
TraesCS5B02G131800.4;TraesCS5B02G131800.3;TraesCS5B02G131800.2;TraesCS5B02G131800.1	CAAT-box	CAAT	12	4	+	CAAT-box	Growth and development
TraesCS5B02G131800.4;TraesCS5B02G131800.3;TraesCS5B02G131800.2;TraesCS5B02G131800.1	CAAT-box	CAAT	19	4	-	CAAT-box	Growth and development
TraesCS5B02G131800.4;TraesCS5B02G131800.3;TraesCS5B02G131800.2;TraesCS5B02G131800.1	CAAT-box	CAAT	144	4	+	CAAT-box	Growth and development
TraesCS5B02G131800.4;TraesCS5B02G131800.3;TraesCS5B02G131800.2;TraesCS5B02G131800.1	CAAT-box	CAAT	227	4	+	CAAT-box	Growth and development
TraesCS5B02G131800.4;TraesCS5B02G131800.3;TraesCS5B02G131800.2;TraesCS5B02G131800.1	CAAT-box	CAAT	289	4	-	CAAT-box	Growth and development
TraesCS5B02G131800.4;TraesCS5B02G131800.3;TraesCS5B02G131800.2;TraesCS5B02G131800.1	CAAT-box	CAAT	339	4	+	CAAT-box	Growth and development
TraesCS5B02G131800.4;TraesCS5B02G131800.3;TraesCS5B02G131800.2;TraesCS5B02G131800.1	CAAT-box	CAAT	347	4	+	CAAT-box	Growth and development
TraesCS5B02G131800.4;TraesCS5B02G131800.3;TraesCS5B02G131800.2;TraesCS5B02G131800.1	CAAT-box	CAAT	383	4	+	CAAT-box	Growth and development
TraesCS5B02G131800.4;TraesCS5B02G131800.3;TraesCS5B02G131800.2;TraesCS5B02G131800.1	CAAT-box	CAAT	570	4	-	CAAT-box	Growth and development
TraesCS5B02G131800.4;TraesCS5B02G131800.3;TraesCS5B02G131800.2;TraesCS5B02G131800.1	CAAT-box	CAAT	579	4	-	CAAT-box	Growth and development
TraesCS5B02G131800.4;TraesCS5B02G131800.3;TraesCS5B02G131800.2;TraesCS5B02G131800.1	CAAT-box	CAAT	712	4	-	CAAT-box	Growth and development
TraesCS5B02G131800.4;TraesCS5B02G131800.3;TraesCS5B02G131800.2;TraesCS5B02G131800.1	CAAT-box	CAAT	726	4	+	CAAT-box	Growth and development
TraesCS5B02G131800.4;TraesCS5B02G131800.3;TraesCS5B02G131800.2;TraesCS5B02G131800.1	CAAT-box	CAAT	768	4	+	CAAT-box	Growth and development
TraesCS5B02G131800.4;TraesCS5B02G131800.3;TraesCS5B02G131800.2;TraesCS5B02G131800.1	CAAT-box	CAAT	770	4	-	CAAT-box	Growth and development
TraesCS5B02G131800.4;TraesCS5B02G131800.3;TraesCS5B02G131800.2;TraesCS5B02G131800.1	CAAT-box	CAAT	775	4	+	CAAT-box	Growth and development
TraesCS5B02G131800.4;TraesCS5B02G131800.3;TraesCS5B02G131800.2;TraesCS5B02G131800.1	CAAT-box	CAAT	903	4	+	CAAT-box	Growth and development
TraesCS5B02G131800.4;TraesCS5B02G131800.3;TraesCS5B02G131800.2;TraesCS5B02G131800.1	CAAT-box	CAAT	905	4	-	CAAT-box	Growth and development
TraesCS5B02G131800.4;TraesCS5B02G131800.3;TraesCS5B02G131800.2;TraesCS5B02G131800.1	CAAT-box	CAAT	985	4	+	CAAT-box	Growth and development
TraesCS5B02G131800.4;TraesCS5B02G131800.3;TraesCS5B02G131800.2;TraesCS5B02G131800.1	CAAT-box	CAAT	1142	4	+	CAAT-box	Growth and development
TraesCS5B02G131800.4;TraesCS5B02G131800.3;TraesCS5B02G131800.2;TraesCS5B02G131800.1	CAAT-box	CAAT	1289	4	-	CAAT-box	Growth and development
TraesCS5B02G131800.4;TraesCS5B02G131800.3;TraesCS5B02G131800.2;TraesCS5B02G131800.1	CAAT-box	CAAT	1347	4	-	CAAT-box	Growth and development
TraesCS5B02G131800.4;TraesCS5B02G131800.3;TraesCS5B02G131800.2;TraesCS5B02G131800.1	CAAT-box	CAAT	1543	4	+	CAAT-box	Growth and development
TraesCS5B02G131800.4;TraesCS5B02G131800.3;TraesCS5B02G131800.2;TraesCS5B02G131800.1	CAAT-box	CAAT	1645	4	-	CAAT-box	Growth and development
TraesCS5B02G131800.4;TraesCS5B02G131800.3;TraesCS5B02G131800.2;TraesCS5B02G131800.1	CAAT-box	CAAT	1995	4	+	CAAT-box	Growth and development
TraesCS5B02G147300.1	CAAT-box	CAAT	42	4	-	CAAT-box	Growth and development
TraesCS5B02G147300.1	CAAT-box	CAAT	46	4	-	CAAT-box	Growth and development
TraesCS5B02G147300.1	CAAT-box	CAAT	372	4	-	CAAT-box	Growth and development
TraesCS5B02G147300.1	CAAT-box	CAAT	1008	4	-	CAAT-box	Growth and development
TraesCS5B02G147300.1	CAAT-box	CAAT	1144	4	-	CAAT-box	Growth and development
TraesCS5B02G147300.1	CAAT-box	CAAT	1599	4	+	CAAT-box	Growth and development
TraesCS5B02G147300.1	CAAT-box	CAAT	1606	4	+	CAAT-box	Growth and development
TraesCS5B02G147300.1	CAAT-box	CAAT	1739	4	-	CAAT-box	Growth and development
TraesCS5B02G147300.1	CAAT-box	CAAT	1896	4	+	CAAT-box	Growth and development
TraesCS5B02G147300.1	CAAT-box	CAAT	1912	4	+	CAAT-box	Growth and development
TraesCS5B02G166400.1	CAAT-box	CAAT	87	4	+	CAAT-box	Growth and development
TraesCS5B02G166400.1	CAAT-box	CAAT	106	4	+	CAAT-box	Growth and development
TraesCS5B02G166400.1	CAAT-box	CAAT	220	4	+	CAAT-box	Growth and development
TraesCS5B02G166400.1	CAAT-box	CAAT	235	4	-	CAAT-box	Growth and development
TraesCS5B02G166400.1	CAAT-box	CAAT	347	4	+	CAAT-box	Growth and development
TraesCS5B02G166400.1	CAAT-box	CAAT	361	4	+	CAAT-box	Growth and development
TraesCS5B02G166400.1	CAAT-box	CAAT	432	4	+	CAAT-box	Growth and development
TraesCS5B02G166400.1	CAAT-box	CAAT	443	4	+	CAAT-box	Growth and development
TraesCS5B02G166400.1	CAAT-box	CAAT	531	4	-	CAAT-box	Growth and development
TraesCS5B02G166400.1	CAAT-box	CAAT	645	4	+	CAAT-box	Growth and development
TraesCS5B02G166400.1	CAAT-box	CAAT	670	4	+	CAAT-box	Growth and development
TraesCS5B02G166400.1	CAAT-box	CAAT	686	4	-	CAAT-box	Growth and development
TraesCS5B02G166400.1	CAAT-box	CAAT	732	4	+	CAAT-box	Growth and development
TraesCS5B02G166400.1	CAAT-box	CAAT	749	4	-	CAAT-box	Growth and development
TraesCS5B02G166400.1	CAAT-box	CAAT	775	4	+	CAAT-box	Growth and development
TraesCS5B02G166400.1	CAAT-box	CAAT	792	4	+	CAAT-box	Growth and development
TraesCS5B02G166400.1	CAAT-box	CAAT	868	4	+	CAAT-box	Growth and development
TraesCS5B02G166400.1	CAAT-box	CAAT	870	4	-	CAAT-box	Growth and development
TraesCS5B02G166400.1	CAAT-box	CAAT	878	4	-	CAAT-box	Growth and development
TraesCS5B02G166400.1	CAAT-box	CAAT	952	4	+	CAAT-box	Growth and development
TraesCS5B02G166400.1	CAAT-box	CAAT	1028	4	+	CAAT-box	Growth and development
TraesCS5B02G166400.1	CAAT-box	CAAT	1103	4	+	CAAT-box	Growth and development
TraesCS5B02G166400.1	CAAT-box	CAAT	1183	4	-	CAAT-box	Growth and development
TraesCS5B02G166400.1	CAAT-box	CAAT	1201	4	+	CAAT-box	Growth and development
TraesCS5B02G166400.1	CAAT-box	CAAT	1253	4	+	CAAT-box	Growth and development
TraesCS5B02G166400.1	CAAT-box	CAAT	1498	4	-	CAAT-box	Growth and development
TraesCS5B02G166400.1	CAAT-box	CAAT	1655	4	+	CAAT-box	Growth and development
TraesCS5B02G415100.1;TraesCS5B02G415100.2	CAAT-box	CAAT	16	4	+	CAAT-box	Growth and development
TraesCS5B02G415100.1;TraesCS5B02G415100.2	CAAT-box	CAAT	35	4	+	CAAT-box	Growth and development
TraesCS5B02G415100.1;TraesCS5B02G415100.2	CAAT-box	CAAT	91	4	-	CAAT-box	Growth and development
TraesCS5B02G415100.1;TraesCS5B02G415100.2	CAAT-box	CAAT	121	4	-	CAAT-box	Growth and development
TraesCS5B02G415100.1;TraesCS5B02G415100.2	CAAT-box	CAAT	170	4	-	CAAT-box	Growth and development
TraesCS5B02G415100.1;TraesCS5B02G415100.2	CAAT-box	CAAT	219	4	-	CAAT-box	Growth and development
TraesCS5B02G415100.1;TraesCS5B02G415100.2	CAAT-box	CAAT	228	4	+	CAAT-box	Growth and development
TraesCS5B02G415100.1;TraesCS5B02G415100.2	CAAT-box	CAAT	270	4	-	CAAT-box	Growth and development
TraesCS5B02G415100.1;TraesCS5B02G415100.2	CAAT-box	CAAT	332	4	+	CAAT-box	Growth and development
TraesCS5B02G415100.1;TraesCS5B02G415100.2	CAAT-box	CAAT	334	4	-	CAAT-box	Growth and development
TraesCS5B02G415100.1;TraesCS5B02G415100.2	CAAT-box	CAAT	434	4	-	CAAT-box	Growth and development
TraesCS5B02G415100.1;TraesCS5B02G415100.2	CAAT-box	CAAT	627	4	-	CAAT-box	Growth and development
TraesCS5B02G415100.1;TraesCS5B02G415100.2	CAAT-box	CAAT	690	4	+	CAAT-box	Growth and development
TraesCS5B02G415100.1;TraesCS5B02G415100.2	CAAT-box	CAAT	694	4	+	CAAT-box	Growth and development
TraesCS5B02G415100.1;TraesCS5B02G415100.2	CAAT-box	CAAT	887	4	+	CAAT-box	Growth and development
TraesCS5B02G415100.1;TraesCS5B02G415100.2	CAAT-box	CAAT	916	4	+	CAAT-box	Growth and development
TraesCS5B02G415100.1;TraesCS5B02G415100.2	CAAT-box	CAAT	921	4	-	CAAT-box	Growth and development
TraesCS5B02G415100.1;TraesCS5B02G415100.2	CAAT-box	CAAT	1206	4	+	CAAT-box	Growth and development
TraesCS5B02G415100.1;TraesCS5B02G415100.2	CAAT-box	CAAT	1288	4	-	CAAT-box	Growth and development
TraesCS5B02G415100.1;TraesCS5B02G415100.2	CAAT-box	CAAT	1398	4	+	CAAT-box	Growth and development
TraesCS5B02G415100.1;TraesCS5B02G415100.2	CAAT-box	CAAT	1474	4	+	CAAT-box	Growth and development
TraesCS5B02G415100.1;TraesCS5B02G415100.2	CAAT-box	CAAT	1739	4	-	CAAT-box	Growth and development
TraesCS5B02G415100.1;TraesCS5B02G415100.2	CAAT-box	CAAT	1758	4	-	CAAT-box	Growth and development
TraesCS5B02G415100.1;TraesCS5B02G415100.2	CAAT-box	CAAT	1867	4	-	CAAT-box	Growth and development
TraesCS5B02G415100.1;TraesCS5B02G415100.2	CAAT-box	CAAT	1968	4	-	CAAT-box	Growth and development
TraesCS5D02G129800.1	CAAT-box	CAAT	102	4	+	CAAT-box	Growth and development
TraesCS5D02G129800.1	CAAT-box	CAAT	329	4	-	CAAT-box	Growth and development
TraesCS5D02G129800.1	CAAT-box	CAAT	460	4	+	CAAT-box	Growth and development
TraesCS5D02G129800.1	CAAT-box	CAAT	565	4	+	CAAT-box	Growth and development
TraesCS5D02G129800.1	CAAT-box	CAAT	675	4	+	CAAT-box	Growth and development
TraesCS5D02G129800.1	CAAT-box	CAAT	763	4	-	CAAT-box	Growth and development
TraesCS5D02G129800.1	CAAT-box	CAAT	971	4	-	CAAT-box	Growth and development
TraesCS5D02G129800.1	CAAT-box	CAAT	1047	4	+	CAAT-box	Growth and development
TraesCS5D02G129800.1	CAAT-box	CAAT	1064	4	+	CAAT-box	Growth and development
TraesCS5D02G129800.1	CAAT-box	CAAT	1096	4	-	CAAT-box	Growth and development
TraesCS5D02G129800.1	CAAT-box	CAAT	1111	4	-	CAAT-box	Growth and development
TraesCS5D02G129800.1	CAAT-box	CAAT	1215	4	+	CAAT-box	Growth and development
TraesCS5D02G129800.1	CAAT-box	CAAT	1321	4	-	CAAT-box	Growth and development
TraesCS5D02G129800.1	CAAT-box	CAAT	1328	4	-	CAAT-box	Growth and development
TraesCS5D02G129800.1	CAAT-box	CAAT	1431	4	-	CAAT-box	Growth and development
TraesCS5D02G129800.1	CAAT-box	CAAT	1677	4	+	CAAT-box	Growth and development
TraesCS5D02G129800.1	CAAT-box	CAAT	1679	4	-	CAAT-box	Growth and development
TraesCS5D02G129800.1	CAAT-box	CAAT	1736	4	+	CAAT-box	Growth and development
TraesCS5D02G129800.1	CAAT-box	CAAT	1785	4	+	CAAT-box	Growth and development
TraesCS5D02G129800.1	CAAT-box	CAAT	1879	4	+	CAAT-box	Growth and development
TraesCS5D02G141300.1	CAAT-box	CAAT	19	4	-	CAAT-box	Growth and development
TraesCS5D02G141300.1	CAAT-box	CAAT	116	4	-	CAAT-box	Growth and development
TraesCS5D02G141300.1	CAAT-box	CAAT	189	4	-	CAAT-box	Growth and development
TraesCS5D02G141300.1	CAAT-box	CAAT	239	4	+	CAAT-box	Growth and development
TraesCS5D02G141300.1	CAAT-box	CAAT	608	4	+	CAAT-box	Growth and development
TraesCS5D02G141300.1	CAAT-box	CAAT	917	4	+	CAAT-box	Growth and development
TraesCS5D02G141300.1	CAAT-box	CAAT	1224	4	+	CAAT-box	Growth and development
TraesCS5D02G141300.1	CAAT-box	CAAT	1583	4	+	CAAT-box	Growth and development
TraesCS5D02G144200.1;TraesCS5D02G144200.2	CAAT-box	CAAT	396	4	+	CAAT-box	Growth and development
TraesCS5D02G144200.1;TraesCS5D02G144200.2	CAAT-box	CAAT	453	4	+	CAAT-box	Growth and development
TraesCS5D02G144200.1;TraesCS5D02G144200.2	CAAT-box	CAAT	539	4	+	CAAT-box	Growth and development
TraesCS5D02G144200.1;TraesCS5D02G144200.2	CAAT-box	CAAT	1014	4	-	CAAT-box	Growth and development
TraesCS5D02G144200.1;TraesCS5D02G144200.2	CAAT-box	CAAT	1479	4	+	CAAT-box	Growth and development
TraesCS5D02G144200.1;TraesCS5D02G144200.2	CAAT-box	CAAT	1486	4	+	CAAT-box	Growth and development
TraesCS5D02G144200.1;TraesCS5D02G144200.2	CAAT-box	CAAT	1619	4	-	CAAT-box	Growth and development
TraesCS5D02G144200.1;TraesCS5D02G144200.2	CAAT-box	CAAT	1789	4	+	CAAT-box	Growth and development
TraesCS5D02G174000.1	CAAT-box	CAAT	12	4	-	CAAT-box	Growth and development
TraesCS5D02G174000.1	CAAT-box	CAAT	462	4	-	CAAT-box	Growth and development
TraesCS5D02G174000.1	CAAT-box	CAAT	478	4	+	CAAT-box	Growth and development
TraesCS5D02G174000.1	CAAT-box	CAAT	542	4	+	CAAT-box	Growth and development
TraesCS5D02G174000.1	CAAT-box	CAAT	544	4	-	CAAT-box	Growth and development
TraesCS5D02G174000.1	CAAT-box	CAAT	568	4	-	CAAT-box	Growth and development
TraesCS5D02G174000.1	CAAT-box	CAAT	601	4	+	CAAT-box	Growth and development
TraesCS5D02G174000.1	CAAT-box	CAAT	631	4	+	CAAT-box	Growth and development
TraesCS5D02G174000.1	CAAT-box	CAAT	675	4	+	CAAT-box	Growth and development
TraesCS5D02G174000.1	CAAT-box	CAAT	677	4	-	CAAT-box	Growth and development
TraesCS5D02G174000.1	CAAT-box	CAAT	825	4	+	CAAT-box	Growth and development
TraesCS5D02G174000.1	CAAT-box	CAAT	848	4	-	CAAT-box	Growth and development
TraesCS5D02G174000.1	CAAT-box	CAAT	907	4	-	CAAT-box	Growth and development
TraesCS5D02G174000.1	CAAT-box	CAAT	1024	4	+	CAAT-box	Growth and development
TraesCS5D02G174000.1	CAAT-box	CAAT	1135	4	-	CAAT-box	Growth and development
TraesCS5D02G174000.1	CAAT-box	CAAT	1429	4	+	CAAT-box	Growth and development
TraesCS5D02G174000.1	CAAT-box	CAAT	1433	4	-	CAAT-box	Growth and development
TraesCS5D02G174000.1	CAAT-box	CAAT	1673	4	+	CAAT-box	Growth and development
TraesCS5D02G420300.1	CAAT-box	CAAT	249	4	-	CAAT-box	Growth and development
TraesCS5D02G420300.1	CAAT-box	CAAT	599	4	+	CAAT-box	Growth and development
TraesCS5D02G420300.1	CAAT-box	CAAT	701	4	+	CAAT-box	Growth and development
TraesCS5D02G420300.1	CAAT-box	CAAT	891	4	+	CAAT-box	Growth and development
TraesCS5D02G420300.1	CAAT-box	CAAT	898	4	+	CAAT-box	Growth and development
TraesCS5D02G420300.1	CAAT-box	CAAT	1046	4	+	CAAT-box	Growth and development
TraesCS5D02G420300.1	CAAT-box	CAAT	1116	4	-	CAAT-box	Growth and development
TraesCS5D02G420300.1	CAAT-box	CAAT	1176	4	+	CAAT-box	Growth and development
TraesCS5D02G420300.1	CAAT-box	CAAT	1363	4	+	CAAT-box	Growth and development
TraesCS5D02G420300.1	CAAT-box	CAAT	1369	4	+	CAAT-box	Growth and development
TraesCS5D02G420300.1	CAAT-box	CAAT	1415	4	+	CAAT-box	Growth and development
TraesCS5D02G420300.1	CAAT-box	CAAT	1469	4	+	CAAT-box	Growth and development
TraesCS5D02G420300.1	CAAT-box	CAAT	1582	4	+	CAAT-box	Growth and development
TraesCS5D02G420300.1	CAAT-box	CAAT	1645	4	-	CAAT-box	Growth and development
TraesCS5D02G420300.1	CAAT-box	CAAT	1812	4	-	CAAT-box	Growth and development
TraesCS5D02G420300.1	CAAT-box	CAAT	1831	4	-	CAAT-box	Growth and development
TraesCS5D02G420300.1	CAAT-box	CAAT	1968	4	+	CAAT-box	Growth and development
TraesCS7A02G115900.1	CAAT-box	CAAT	33	4	+	CAAT-box	Growth and development
TraesCS7A02G115900.1	CAAT-box	CAAT	55	4	+	CAAT-box	Growth and development
TraesCS7A02G115900.1	CAAT-box	CAAT	241	4	-	CAAT-box	Growth and development
TraesCS7A02G115900.1	CAAT-box	CAAT	1372	4	-	CAAT-box	Growth and development
TraesCS7A02G115900.1	CAAT-box	CAAT	1592	4	+	CAAT-box	Growth and development
TraesCS7A02G115900.1	CAAT-box	CAAT	1594	4	-	CAAT-box	Growth and development
TraesCS7A02G115900.1	CAAT-box	CAAT	1671	4	+	CAAT-box	Growth and development
TraesCS7A02G115900.1	CAAT-box	CAAT	1683	4	+	CAAT-box	Growth and development
TraesCS7B02G012700.1	CAAT-box	CAAT	500	4	+	CAAT-box	Growth and development
TraesCS7B02G012700.1	CAAT-box	CAAT	531	4	+	CAAT-box	Growth and development
TraesCS7B02G012700.1	CAAT-box	CAAT	583	4	-	CAAT-box	Growth and development
TraesCS7B02G012700.1	CAAT-box	CAAT	635	4	+	CAAT-box	Growth and development
TraesCS7B02G012700.1	CAAT-box	CAAT	805	4	+	CAAT-box	Growth and development
TraesCS7B02G012700.1	CAAT-box	CAAT	1072	4	+	CAAT-box	Growth and development
TraesCS7B02G012700.1	CAAT-box	CAAT	1097	4	+	CAAT-box	Growth and development
TraesCS7B02G012700.1	CAAT-box	CAAT	1099	4	-	CAAT-box	Growth and development
TraesCS7B02G012700.1	CAAT-box	CAAT	1768	4	-	CAAT-box	Growth and development
TraesCS7B02G012700.1	CAAT-box	CAAT	1837	4	+	CAAT-box	Growth and development
TraesCS7D02G110700.1	CAAT-box	CAAT	94	4	-	CAAT-box	Growth and development
TraesCS7D02G110700.1	CAAT-box	CAAT	236	4	+	CAAT-box	Growth and development
TraesCS7D02G110700.1	CAAT-box	CAAT	704	4	-	CAAT-box	Growth and development
TraesCS7D02G110700.1	CAAT-box	CAAT	768	4	+	CAAT-box	Growth and development
TraesCS7D02G110700.1	CAAT-box	CAAT	818	4	+	CAAT-box	Growth and development
TraesCS7D02G110700.1	CAAT-box	CAAT	906	4	-	CAAT-box	Growth and development
TraesCS7D02G110700.1	CAAT-box	CAAT	1157	4	+	CAAT-box	Growth and development
TraesCS3B02G266100.1	TATA	TATAAAAT	1185	8	-	TATA	Growth and development
TraesCS3D02G237900.2;TraesCS3D02G237900.1	TATA	TATAAAAT	434	8	+	TATA	Growth and development
TraesCS5A02G133200.2;TraesCS5A02G133200.4;TraesCS5A02G133200.3;TraesCS5A02G133200.5;TraesCS5A02G133200.6;TraesCS5A02G133200.1	TATA	TATAAAAT	1438	8	-	TATA	Growth and development
TraesCS5B02G131800.4;TraesCS5B02G131800.3;TraesCS5B02G131800.2;TraesCS5B02G131800.1	TATA	TATAAAAT	269	8	+	TATA	Growth and development
TraesCS1A02G075000.1	TCA	TCATCTTCAT	771	10	+	TCA	Phytohormone
TraesCS3B02G266100.1	TCA	TCATCTTCAT	1386	9	+	TCA	Phytohormone
TraesCS4D02G108300.1	TCA	TCATCTTCAT	513	9	-	TCA	Phytohormone
TraesCS4D02G128700.4;TraesCS4D02G128700.2;TraesCS4D02G128700.5;TraesCS4D02G128700.1;TraesCS4D02G128700.3	TCA	TCATCTTCAT	1842	9	-	TCA	Phytohormone
TraesCS5A02G133200.2;TraesCS5A02G133200.4;TraesCS5A02G133200.3;TraesCS5A02G133200.5;TraesCS5A02G133200.6;TraesCS5A02G133200.1	TCA	TCATCTTCAT	344	9	-	TCA	Phytohormone
TraesCS5B02G118000.1	TCA	TCATCTTCAT	902	9	-	TCA	Phytohormone
TraesCS5B02G131800.4;TraesCS5B02G131800.3;TraesCS5B02G131800.2;TraesCS5B02G131800.1	TCA	TCATCTTCAT	1237	9	+	TCA	Phytohormone
TraesCS5D02G141300.1	TCA	TCATCTTCAT	357	9	-	TCA	Phytohormone
TraesCS5D02G141300.1	TCA	TCATCTTCAT	461	9	-	TCA	Phytohormone
TraesCS7D02G110700.1	TCA	TCATCTTCAT	418	9	-	TCA	Phytohormone
TraesCS5A02G169600.1	AT~ABRE	TACGTGTC	1937	8	+	AT~ABRE	Phytohormone
TraesCS5B02G166400.1	AT~ABRE	TACGTGTC	1867	8	+	AT~ABRE	Phytohormone
TraesCS5D02G129800.1	AT~ABRE	TACGTGTC	1822	8	-	AT~ABRE	Phytohormone
TraesCS5D02G174000.1	AT~ABRE	TACGTGTC	1847	8	+	AT~ABRE	Phytohormone
TraesCS1A02G075000.1	TGA-element	AACGAC	1766	6	+	TGA-element	Phytohormone
TraesCS1B02G093600.1	TGA-element	AACGAC	1685	6	+	TGA-element	Phytohormone
TraesCS1B02G093600.1	TGA-element	AACGAC	1930	6	+	TGA-element	Phytohormone
TraesCS1D02G077600.3;TraesCS1D02G077600.1;TraesCS1D02G077600.2	TGA-element	AACGAC	914	6	+	TGA-element	Phytohormone
TraesCS1D02G077600.3;TraesCS1D02G077600.1;TraesCS1D02G077600.2	TGA-element	AACGAC	1159	6	+	TGA-element	Phytohormone
TraesCS3B02G266100.1	TGA-element	AACGAC	1678	6	+	TGA-element	Phytohormone
TraesCS3D02G237900.2;TraesCS3D02G237900.1	TGA-element	AACGAC	482	6	+	TGA-element	Phytohormone
TraesCS3D02G237900.2;TraesCS3D02G237900.1	TGA-element	AACGAC	876	6	-	TGA-element	Phytohormone
TraesCS3D02G237900.2;TraesCS3D02G237900.1	TGA-element	AACGAC	1480	6	+	TGA-element	Phytohormone
TraesCS4B02G110600.1	TGA-element	AACGAC	907	6	+	TGA-element	Phytohormone
TraesCS4B02G133700.4;TraesCS4B02G133700.1;TraesCS4B02G133700.3;TraesCS4B02G133700.2	TGA-element	AACGAC	240	6	-	TGA-element	Phytohormone
TraesCS4D02G108300.1	TGA-element	AACGAC	1168	6	+	TGA-element	Phytohormone
TraesCS4D02G128700.4;TraesCS4D02G128700.2;TraesCS4D02G128700.5;TraesCS4D02G128700.1;TraesCS4D02G128700.3	TGA-element	AACGAC	1853	6	-	TGA-element	Phytohormone
TraesCS5A02G148700.1	TGA-element	AACGAC	9	6	+	TGA-element	Phytohormone
TraesCS5A02G411500.2;TraesCS5A02G411500.1	TGA-element	AACGAC	1538	6	+	TGA-element	Phytohormone
TraesCS5B02G166400.1	TGA-element	AACGAC	498	6	+	TGA-element	Phytohormone
TraesCS5B02G415100.1;TraesCS5B02G415100.2	TGA-element	AACGAC	614	6	+	TGA-element	Phytohormone
TraesCS5B02G415100.1;TraesCS5B02G415100.2	TGA-element	AACGAC	784	6	+	TGA-element	Phytohormone
TraesCS5D02G129800.1	TGA-element	AACGAC	977	6	+	TGA-element	Phytohormone
TraesCS5D02G174000.1	TGA-element	AACGAC	126	6	-	TGA-element	Phytohormone
TraesCS5A02G148700.1	TATC-box	TATCCCA	1242	7	-	TATC-box	Phytohormone
TraesCS4B02G133700.4;TraesCS4B02G133700.1;TraesCS4B02G133700.3;TraesCS4B02G133700.2	TCA-element	TCAGAAGAGG	86	9	-	TCA-element	Phytohormone
TraesCS4B02G133700.4;TraesCS4B02G133700.1;TraesCS4B02G133700.3;TraesCS4B02G133700.2	TCA-element	TCAGAAGAGG	913	9	+	TCA-element	Phytohormone
TraesCS4D02G128700.4;TraesCS4D02G128700.2;TraesCS4D02G128700.5;TraesCS4D02G128700.1;TraesCS4D02G128700.3	TCA-element	TCAGAAGAGG	904	9	+	TCA-element	Phytohormone
TraesCS5A02G169600.1	TCA-element	CCATCTTTTT	65	9	-	TCA-element	Phytohormone
TraesCS5B02G118000.1	TCA-element	CCATCTTTTT	85	9	+	TCA-element	Phytohormone
TraesCS5B02G166400.1	TCA-element	CCATCTTTTT	1585	9	+	TCA-element	Phytohormone
TraesCS5D02G129800.1	TCA-element	CCATCTTTTT	680	9	+	TCA-element	Phytohormone
TraesCS7D02G110700.1	TCA-element	TCAGAAGAGG	858	9	+	TCA-element	Phytohormone
TraesCS1A02G075000.1	ABRE	ACGTG	138	5	-	ABRE	Phytohormone
TraesCS1A02G075000.1	ABRE	CACGTG	162	6	+	ABRE	Phytohormone
TraesCS1A02G075000.1	ABRE	ACGTG	163	5	+	ABRE	Phytohormone
TraesCS1A02G075000.1	ABRE	ACGTG	705	5	-	ABRE	Phytohormone
TraesCS1A02G075000.1	ABRE	ACGTG	1211	5	-	ABRE	Phytohormone
TraesCS1A02G075000.1	ABRE	GCCGCGTGGC	1445	9	+	ABRE	Phytohormone
TraesCS1B02G093600.1	ABRE	AACCCGG	1478	7	-	ABRE	Phytohormone
TraesCS1B02G093600.1	ABRE	GCCGCGTGGC	1669	9	+	ABRE	Phytohormone
TraesCS1D02G077600.3;TraesCS1D02G077600.1;TraesCS1D02G077600.2	ABRE	ACGTG	1343	5	+	ABRE	Phytohormone
TraesCS3A02G237700.3;TraesCS3A02G237700.1;TraesCS3A02G237700.2	ABRE	ACGTG	1589	5	-	ABRE	Phytohormone
TraesCS3B02G266100.1	ABRE	ACGTG	763	5	+	ABRE	Phytohormone
TraesCS3B02G266100.1	ABRE	ACGTG	769	5	+	ABRE	Phytohormone
TraesCS3B02G266100.1	ABRE	ACGTG	1716	5	-	ABRE	Phytohormone
TraesCS3D02G237900.2;TraesCS3D02G237900.1	ABRE	ACGTG	1152	5	+	ABRE	Phytohormone
TraesCS3D02G237900.2;TraesCS3D02G237900.1	ABRE	GACACGTGGC	1495	9	-	ABRE	Phytohormone
TraesCS3D02G237900.2;TraesCS3D02G237900.1	ABRE	CACGTG	1497	6	-	ABRE	Phytohormone
TraesCS3D02G237900.2;TraesCS3D02G237900.1	ABRE	ACGTG	1498	5	+	ABRE	Phytohormone
TraesCS3D02G237900.2;TraesCS3D02G237900.1	ABRE	CACGTG	1518	6	-	ABRE	Phytohormone
TraesCS3D02G237900.2;TraesCS3D02G237900.1	ABRE	ACGTG	1519	5	+	ABRE	Phytohormone
TraesCS4A02G184900.1;TraesCS4A02G184900.2	ABRE	GCCGCGTGGC	1201	9	+	ABRE	Phytohormone
TraesCS4A02G184900.1;TraesCS4A02G184900.2	ABRE	ACGTG	1701	5	-	ABRE	Phytohormone
TraesCS4A02G207000.1	ABRE	ACGTG	630	5	-	ABRE	Phytohormone
TraesCS4A02G207000.1	ABRE	ACGTG	716	5	+	ABRE	Phytohormone
TraesCS4A02G207000.1	ABRE	CACGTG	1282	6	-	ABRE	Phytohormone
TraesCS4A02G207000.1	ABRE	ACGTG	1283	5	+	ABRE	Phytohormone
TraesCS4B02G110600.1	ABRE	ACGTG	585	5	-	ABRE	Phytohormone
TraesCS4B02G133700.4;TraesCS4B02G133700.1;TraesCS4B02G133700.3;TraesCS4B02G133700.2	ABRE	TACGGTC	420	7	-	ABRE	Phytohormone
TraesCS4B02G133700.4;TraesCS4B02G133700.1;TraesCS4B02G133700.3;TraesCS4B02G133700.2	ABRE	ACGTG	451	5	-	ABRE	Phytohormone
TraesCS4B02G133700.4;TraesCS4B02G133700.1;TraesCS4B02G133700.3;TraesCS4B02G133700.2	ABRE	CGCACGTGTC	753	9	+	ABRE	Phytohormone
TraesCS4D02G108300.1	ABRE	ACGTG	426	5	+	ABRE	Phytohormone
TraesCS4D02G108300.1	ABRE	ACGTG	687	5	-	ABRE	Phytohormone
TraesCS4D02G108300.1	ABRE	ACGTG	762	5	+	ABRE	Phytohormone
TraesCS4D02G108300.1	ABRE	ACGTG	1431	5	+	ABRE	Phytohormone
TraesCS4D02G108300.1	ABRE	CACGTG	1932	6	-	ABRE	Phytohormone
TraesCS4D02G108300.1	ABRE	ACGTG	1933	5	+	ABRE	Phytohormone
TraesCS4D02G128700.4;TraesCS4D02G128700.2;TraesCS4D02G128700.5;TraesCS4D02G128700.1;TraesCS4D02G128700.3	ABRE	ACGTG	71	5	+	ABRE	Phytohormone
TraesCS4D02G128700.4;TraesCS4D02G128700.2;TraesCS4D02G128700.5;TraesCS4D02G128700.1;TraesCS4D02G128700.3	ABRE	GCAACGTGTC	241	9	-	ABRE	Phytohormone
TraesCS4D02G128700.4;TraesCS4D02G128700.2;TraesCS4D02G128700.5;TraesCS4D02G128700.1;TraesCS4D02G128700.3	ABRE	CACGTG	243	6	+	ABRE	Phytohormone
TraesCS4D02G128700.4;TraesCS4D02G128700.2;TraesCS4D02G128700.5;TraesCS4D02G128700.1;TraesCS4D02G128700.3	ABRE	ACGTG	244	5	+	ABRE	Phytohormone
TraesCS4D02G128700.4;TraesCS4D02G128700.2;TraesCS4D02G128700.5;TraesCS4D02G128700.1;TraesCS4D02G128700.3	ABRE	CACGTG	1409	6	-	ABRE	Phytohormone
TraesCS4D02G128700.4;TraesCS4D02G128700.2;TraesCS4D02G128700.5;TraesCS4D02G128700.1;TraesCS4D02G128700.3	ABRE	ACGTG	1410	5	+	ABRE	Phytohormone
TraesCS4D02G128700.4;TraesCS4D02G128700.2;TraesCS4D02G128700.5;TraesCS4D02G128700.1;TraesCS4D02G128700.3	ABRE	GACACGTGGC	1825	9	-	ABRE	Phytohormone
TraesCS5A02G117700.1	ABRE	ACGTG	1	5	+	ABRE	Phytohormone
TraesCS5A02G117700.1	ABRE	ACGTG	15	5	-	ABRE	Phytohormone
TraesCS5A02G117700.1	ABRE	ACGTG	516	5	-	ABRE	Phytohormone
TraesCS5A02G117700.1	ABRE	GACACGTGGC	639	9	-	ABRE	Phytohormone
TraesCS5A02G117700.1	ABRE	CGTACGTGCA	713	9	+	ABRE	Phytohormone
TraesCS5A02G117700.1	ABRE	ACGTG	871	5	-	ABRE	Phytohormone
TraesCS5A02G117700.1	ABRE	ACGTG	1177	5	-	ABRE	Phytohormone
TraesCS5A02G117700.1	ABRE	GCAACGTGTC	1559	9	-	ABRE	Phytohormone
TraesCS5A02G117700.1	ABRE	CACGTG	1561	6	-	ABRE	Phytohormone
TraesCS5A02G117700.1	ABRE	ACGTG	1562	5	+	ABRE	Phytohormone
TraesCS5A02G133200.2;TraesCS5A02G133200.4;TraesCS5A02G133200.3;TraesCS5A02G133200.5;TraesCS5A02G133200.6;TraesCS5A02G133200.1	ABRE	CGCACGTGTC	405	9	-	ABRE	Phytohormone
TraesCS5A02G133200.2;TraesCS5A02G133200.4;TraesCS5A02G133200.3;TraesCS5A02G133200.5;TraesCS5A02G133200.6;TraesCS5A02G133200.1	ABRE	CACGTG	407	6	+	ABRE	Phytohormone
TraesCS5A02G133200.2;TraesCS5A02G133200.4;TraesCS5A02G133200.3;TraesCS5A02G133200.5;TraesCS5A02G133200.6;TraesCS5A02G133200.1	ABRE	ACGTG	408	5	+	ABRE	Phytohormone
TraesCS5A02G133200.2;TraesCS5A02G133200.4;TraesCS5A02G133200.3;TraesCS5A02G133200.5;TraesCS5A02G133200.6;TraesCS5A02G133200.1	ABRE	CACGTG	549	6	+	ABRE	Phytohormone
TraesCS5A02G133200.2;TraesCS5A02G133200.4;TraesCS5A02G133200.3;TraesCS5A02G133200.5;TraesCS5A02G133200.6;TraesCS5A02G133200.1	ABRE	ACGTG	550	5	+	ABRE	Phytohormone
TraesCS5A02G133200.2;TraesCS5A02G133200.4;TraesCS5A02G133200.3;TraesCS5A02G133200.5;TraesCS5A02G133200.6;TraesCS5A02G133200.1	ABRE	ACGTG	912	5	-	ABRE	Phytohormone
TraesCS5A02G133200.2;TraesCS5A02G133200.4;TraesCS5A02G133200.3;TraesCS5A02G133200.5;TraesCS5A02G133200.6;TraesCS5A02G133200.1	ABRE	CACGTG	925	6	+	ABRE	Phytohormone
TraesCS5A02G133200.2;TraesCS5A02G133200.4;TraesCS5A02G133200.3;TraesCS5A02G133200.5;TraesCS5A02G133200.6;TraesCS5A02G133200.1	ABRE	ACGTG	926	5	+	ABRE	Phytohormone
TraesCS5A02G133200.2;TraesCS5A02G133200.4;TraesCS5A02G133200.3;TraesCS5A02G133200.5;TraesCS5A02G133200.6;TraesCS5A02G133200.1	ABRE	ACGTG	1315	5	-	ABRE	Phytohormone
TraesCS5A02G133200.2;TraesCS5A02G133200.4;TraesCS5A02G133200.3;TraesCS5A02G133200.5;TraesCS5A02G133200.6;TraesCS5A02G133200.1	ABRE	ACGTG	1836	5	-	ABRE	Phytohormone
TraesCS5A02G133200.2;TraesCS5A02G133200.4;TraesCS5A02G133200.3;TraesCS5A02G133200.5;TraesCS5A02G133200.6;TraesCS5A02G133200.1	ABRE	ACGTG	1862	5	-	ABRE	Phytohormone
TraesCS5A02G148700.1	ABRE	ACGTG	290	5	+	ABRE	Phytohormone
TraesCS5A02G148700.1	ABRE	ACGTG	296	5	+	ABRE	Phytohormone
TraesCS5A02G148700.1	ABRE	ACGTG	369	5	-	ABRE	Phytohormone
TraesCS5A02G148700.1	ABRE	ACGTG	484	5	-	ABRE	Phytohormone
TraesCS5A02G148700.1	ABRE	TACGGTC	1873	7	-	ABRE	Phytohormone
TraesCS5A02G148700.1	ABRE	ACGTG	1885	5	-	ABRE	Phytohormone
TraesCS5A02G169600.1	ABRE	ACGTG	256	5	-	ABRE	Phytohormone
TraesCS5A02G169600.1	ABRE	GCAACGTGTC	338	9	-	ABRE	Phytohormone
TraesCS5A02G169600.1	ABRE	ACGTG	382	5	+	ABRE	Phytohormone
TraesCS5A02G169600.1	ABRE	ACGTG	458	5	-	ABRE	Phytohormone
TraesCS5A02G169600.1	ABRE	ACGTG	497	5	+	ABRE	Phytohormone
TraesCS5A02G169600.1	ABRE	ACGTG	894	5	-	ABRE	Phytohormone
TraesCS5A02G169600.1	ABRE	CGTACGTGCA	927	9	-	ABRE	Phytohormone
TraesCS5A02G169600.1	ABRE	ACGTG	1757	5	-	ABRE	Phytohormone
TraesCS5A02G169600.1	ABRE	ACGTG	1840	5	+	ABRE	Phytohormone
TraesCS5A02G169600.1	ABRE	CACGTG	1893	6	-	ABRE	Phytohormone
TraesCS5A02G169600.1	ABRE	ACGTG	1894	5	+	ABRE	Phytohormone
TraesCS5A02G169600.1	ABRE	TACGTGTC	1937	8	+	ABRE	Phytohormone
TraesCS5A02G169600.1	ABRE	ACGTG	1938	5	+	ABRE	Phytohormone
TraesCS5A02G411500.2;TraesCS5A02G411500.1	ABRE	ACGTG	19	5	-	ABRE	Phytohormone
TraesCS5A02G411500.2;TraesCS5A02G411500.1	ABRE	ACGTG	407	5	+	ABRE	Phytohormone
TraesCS5B02G118000.1	ABRE	ACGTG	251	5	+	ABRE	Phytohormone
TraesCS5B02G118000.1	ABRE	CGTACGTGCA	544	9	+	ABRE	Phytohormone
TraesCS5B02G118000.1	ABRE	ACGTG	547	5	+	ABRE	Phytohormone
TraesCS5B02G131800.4;TraesCS5B02G131800.3;TraesCS5B02G131800.2;TraesCS5B02G131800.1	ABRE	ACGTG	1407	5	-	ABRE	Phytohormone
TraesCS5B02G131800.4;TraesCS5B02G131800.3;TraesCS5B02G131800.2;TraesCS5B02G131800.1	ABRE	ACGTG	1670	5	+	ABRE	Phytohormone
TraesCS5B02G131800.4;TraesCS5B02G131800.3;TraesCS5B02G131800.2;TraesCS5B02G131800.1	ABRE	CGCACGTGTC	1878	9	-	ABRE	Phytohormone
TraesCS5B02G166400.1	ABRE	TACGGTC	387	7	-	ABRE	Phytohormone
TraesCS5B02G166400.1	ABRE	ACGTG	1765	5	+	ABRE	Phytohormone
TraesCS5B02G166400.1	ABRE	CACGTG	1818	6	-	ABRE	Phytohormone
TraesCS5B02G166400.1	ABRE	ACGTG	1819	5	+	ABRE	Phytohormone
TraesCS5B02G166400.1	ABRE	TACGTGTC	1867	8	+	ABRE	Phytohormone
TraesCS5B02G166400.1	ABRE	ACGTG	1868	5	+	ABRE	Phytohormone
TraesCS5B02G166400.1	ABRE	ACGTG	1930	5	-	ABRE	Phytohormone
TraesCS5B02G415100.1;TraesCS5B02G415100.2	ABRE	ACGTG	263	5	+	ABRE	Phytohormone
TraesCS5B02G415100.1;TraesCS5B02G415100.2	ABRE	ACGTG	1162	5	+	ABRE	Phytohormone
TraesCS5B02G415100.1;TraesCS5B02G415100.2	ABRE	ACGTG	1421	5	+	ABRE	Phytohormone
TraesCS5B02G415100.1;TraesCS5B02G415100.2	ABRE	ACGTG	1921	5	-	ABRE	Phytohormone
TraesCS5D02G129800.1	ABRE	GCCGCGTGGC	309	9	+	ABRE	Phytohormone
TraesCS5D02G129800.1	ABRE	ACGTG	361	5	-	ABRE	Phytohormone
TraesCS5D02G129800.1	ABRE	CGTACGTGCA	794	9	+	ABRE	Phytohormone
TraesCS5D02G129800.1	ABRE	ACGTG	797	5	+	ABRE	Phytohormone
TraesCS5D02G129800.1	ABRE	CACGTG	1126	6	-	ABRE	Phytohormone
TraesCS5D02G129800.1	ABRE	ACGTG	1127	5	+	ABRE	Phytohormone
TraesCS5D02G129800.1	ABRE	CACGTG	1310	6	-	ABRE	Phytohormone
TraesCS5D02G129800.1	ABRE	ACGTG	1311	5	+	ABRE	Phytohormone
TraesCS5D02G129800.1	ABRE	TACGTGTC	1822	8	-	ABRE	Phytohormone
TraesCS5D02G129800.1	ABRE	ACGTG	1824	5	-	ABRE	Phytohormone
TraesCS5D02G141300.1	ABRE	ACGTG	300	5	-	ABRE	Phytohormone
TraesCS5D02G141300.1	ABRE	ACGTG	1299	5	+	ABRE	Phytohormone
TraesCS5D02G141300.1	ABRE	ACGTG	1490	5	-	ABRE	Phytohormone
TraesCS5D02G144200.1;TraesCS5D02G144200.2	ABRE	ACGTG	119	5	+	ABRE	Phytohormone
TraesCS5D02G144200.1;TraesCS5D02G144200.2	ABRE	ACGTG	234	5	+	ABRE	Phytohormone
TraesCS5D02G144200.1;TraesCS5D02G144200.2	ABRE	ACGTG	510	5	+	ABRE	Phytohormone
TraesCS5D02G144200.1;TraesCS5D02G144200.2	ABRE	GACACGTGGC	606	9	-	ABRE	Phytohormone
TraesCS5D02G144200.1;TraesCS5D02G144200.2	ABRE	ACGTG	608	5	-	ABRE	Phytohormone
TraesCS5D02G144200.1;TraesCS5D02G144200.2	ABRE	ACGTG	718	5	+	ABRE	Phytohormone
TraesCS5D02G144200.1;TraesCS5D02G144200.2	ABRE	ACGTG	791	5	-	ABRE	Phytohormone
TraesCS5D02G144200.1;TraesCS5D02G144200.2	ABRE	ACGTG	922	5	-	ABRE	Phytohormone
TraesCS5D02G144200.1;TraesCS5D02G144200.2	ABRE	ACGTG	1467	5	+	ABRE	Phytohormone
TraesCS5D02G144200.1;TraesCS5D02G144200.2	ABRE	TACGGTC	1730	7	-	ABRE	Phytohormone
TraesCS5D02G174000.1	ABRE	CGTACGTGCA	570	9	-	ABRE	Phytohormone
TraesCS5D02G174000.1	ABRE	ACGTG	1180	5	+	ABRE	Phytohormone
TraesCS5D02G174000.1	ABRE	ACGTG	1660	5	-	ABRE	Phytohormone
TraesCS5D02G174000.1	ABRE	ACGTG	1742	5	+	ABRE	Phytohormone
TraesCS5D02G174000.1	ABRE	CACGTG	1795	6	-	ABRE	Phytohormone
TraesCS5D02G174000.1	ABRE	ACGTG	1796	5	+	ABRE	Phytohormone
TraesCS5D02G174000.1	ABRE	TACGTGTC	1847	8	+	ABRE	Phytohormone
TraesCS5D02G174000.1	ABRE	ACGTG	1848	5	+	ABRE	Phytohormone
TraesCS5D02G174000.1	ABRE	ACGTG	1910	5	-	ABRE	Phytohormone
TraesCS5D02G420300.1	ABRE	ACGTG	353	5	+	ABRE	Phytohormone
TraesCS5D02G420300.1	ABRE	TACGGTC	452	7	+	ABRE	Phytohormone
TraesCS5D02G420300.1	ABRE	ACGTG	1996	5	-	ABRE	Phytohormone
TraesCS7A02G115900.1	ABRE	CGCACGTGTC	102	9	-	ABRE	Phytohormone
TraesCS7A02G115900.1	ABRE	CACGTG	200	6	+	ABRE	Phytohormone
TraesCS7A02G115900.1	ABRE	ACGTG	201	5	+	ABRE	Phytohormone
TraesCS7A02G115900.1	ABRE	CACGTG	452	6	+	ABRE	Phytohormone
TraesCS7A02G115900.1	ABRE	ACGTG	453	5	+	ABRE	Phytohormone
TraesCS7A02G115900.1	ABRE	GCCGCGTGGC	467	9	+	ABRE	Phytohormone
TraesCS7A02G115900.1	ABRE	ACGTG	848	5	-	ABRE	Phytohormone
TraesCS7A02G115900.1	ABRE	ACGTG	899	5	-	ABRE	Phytohormone
TraesCS7A02G115900.1	ABRE	GACACGTGGC	1713	9	-	ABRE	Phytohormone
TraesCS7A02G115900.1	ABRE	ACGTG	1834	5	-	ABRE	Phytohormone
TraesCS7A02G115900.1	ABRE	GCAACGTGTC	1911	9	+	ABRE	Phytohormone
TraesCS7B02G012700.1	ABRE	ACGTG	570	5	+	ABRE	Phytohormone
TraesCS7B02G012700.1	ABRE	ACGTG	740	5	+	ABRE	Phytohormone
TraesCS7B02G012700.1	ABRE	ACGTG	1952	5	-	ABRE	Phytohormone
TraesCS7D02G110700.1	ABRE	CGCACGTGTC	18	9	-	ABRE	Phytohormone
TraesCS7D02G110700.1	ABRE	ACGTG	21	5	+	ABRE	Phytohormone
TraesCS7D02G110700.1	ABRE	ACGTG	30	5	+	ABRE	Phytohormone
TraesCS7D02G110700.1	ABRE	ACGTG	1952	5	-	ABRE	Phytohormone
TraesCS5B02G118000.1	AuxRR-core	GGTCCAT	330	7	+	AuxRR-core	Phytohormone
TraesCS5D02G129800.1	AuxRR-core	GGTCCAT	24	7	-	AuxRR-core	Phytohormone
TraesCS1A02G075000.1	CGTCA-motif	CGTCA	356	5	+	CGTCA-motif	Phytohormone
TraesCS1A02G075000.1	CGTCA-motif	CGTCA	1213	5	+	CGTCA-motif	Phytohormone
TraesCS1A02G075000.1	CGTCA-motif	CGTCA	1587	5	+	CGTCA-motif	Phytohormone
TraesCS1B02G093600.1	CGTCA-motif	CGTCA	35	5	-	CGTCA-motif	Phytohormone
TraesCS1B02G093600.1	CGTCA-motif	CGTCA	194	5	+	CGTCA-motif	Phytohormone
TraesCS1B02G093600.1	CGTCA-motif	CGTCA	205	5	-	CGTCA-motif	Phytohormone
TraesCS1B02G093600.1	CGTCA-motif	CGTCA	280	5	-	CGTCA-motif	Phytohormone
TraesCS1B02G093600.1	CGTCA-motif	CGTCA	880	5	+	CGTCA-motif	Phytohormone
TraesCS1B02G093600.1	CGTCA-motif	CGTCA	953	5	-	CGTCA-motif	Phytohormone
TraesCS1D02G077600.3;TraesCS1D02G077600.1;TraesCS1D02G077600.2	CGTCA-motif	CGTCA	134	5	+	CGTCA-motif	Phytohormone
TraesCS1D02G077600.3;TraesCS1D02G077600.1;TraesCS1D02G077600.2	CGTCA-motif	CGTCA	207	5	-	CGTCA-motif	Phytohormone
TraesCS1D02G077600.3;TraesCS1D02G077600.1;TraesCS1D02G077600.2	CGTCA-motif	CGTCA	230	5	-	CGTCA-motif	Phytohormone
TraesCS3A02G237700.3;TraesCS3A02G237700.1;TraesCS3A02G237700.2	CGTCA-motif	CGTCA	119	5	+	CGTCA-motif	Phytohormone
TraesCS3A02G237700.3;TraesCS3A02G237700.1;TraesCS3A02G237700.2	CGTCA-motif	CGTCA	150	5	+	CGTCA-motif	Phytohormone
TraesCS3A02G237700.3;TraesCS3A02G237700.1;TraesCS3A02G237700.2	CGTCA-motif	CGTCA	855	5	+	CGTCA-motif	Phytohormone
TraesCS3A02G237700.3;TraesCS3A02G237700.1;TraesCS3A02G237700.2	CGTCA-motif	CGTCA	1549	5	+	CGTCA-motif	Phytohormone
TraesCS3B02G266100.1	CGTCA-motif	CGTCA	1674	5	+	CGTCA-motif	Phytohormone
TraesCS3D02G237900.2;TraesCS3D02G237900.1	CGTCA-motif	CGTCA	779	5	+	CGTCA-motif	Phytohormone
TraesCS3D02G237900.2;TraesCS3D02G237900.1	CGTCA-motif	CGTCA	998	5	-	CGTCA-motif	Phytohormone
TraesCS3D02G237900.2;TraesCS3D02G237900.1	CGTCA-motif	CGTCA	1340	5	+	CGTCA-motif	Phytohormone
TraesCS3D02G237900.2;TraesCS3D02G237900.1	CGTCA-motif	CGTCA	1476	5	+	CGTCA-motif	Phytohormone
TraesCS4A02G184900.1;TraesCS4A02G184900.2	CGTCA-motif	CGTCA	223	5	+	CGTCA-motif	Phytohormone
TraesCS4A02G184900.1;TraesCS4A02G184900.2	CGTCA-motif	CGTCA	1222	5	-	CGTCA-motif	Phytohormone
TraesCS4A02G184900.1;TraesCS4A02G184900.2	CGTCA-motif	CGTCA	1470	5	+	CGTCA-motif	Phytohormone
TraesCS4A02G207000.1	CGTCA-motif	CGTCA	657	5	-	CGTCA-motif	Phytohormone
TraesCS4A02G207000.1	CGTCA-motif	CGTCA	1531	5	+	CGTCA-motif	Phytohormone
TraesCS4B02G110600.1	CGTCA-motif	CGTCA	53	5	-	CGTCA-motif	Phytohormone
TraesCS4B02G110600.1	CGTCA-motif	CGTCA	257	5	-	CGTCA-motif	Phytohormone
TraesCS4B02G110600.1	CGTCA-motif	CGTCA	1527	5	-	CGTCA-motif	Phytohormone
TraesCS4B02G133700.4;TraesCS4B02G133700.1;TraesCS4B02G133700.3;TraesCS4B02G133700.2	CGTCA-motif	CGTCA	767	5	+	CGTCA-motif	Phytohormone
TraesCS4B02G133700.4;TraesCS4B02G133700.1;TraesCS4B02G133700.3;TraesCS4B02G133700.2	CGTCA-motif	CGTCA	911	5	+	CGTCA-motif	Phytohormone
TraesCS4B02G133700.4;TraesCS4B02G133700.1;TraesCS4B02G133700.3;TraesCS4B02G133700.2	CGTCA-motif	CGTCA	1227	5	-	CGTCA-motif	Phytohormone
TraesCS4B02G133700.4;TraesCS4B02G133700.1;TraesCS4B02G133700.3;TraesCS4B02G133700.2	CGTCA-motif	CGTCA	1613	5	+	CGTCA-motif	Phytohormone
TraesCS4B02G133700.4;TraesCS4B02G133700.1;TraesCS4B02G133700.3;TraesCS4B02G133700.2	CGTCA-motif	CGTCA	1920	5	+	CGTCA-motif	Phytohormone
TraesCS4D02G108300.1	CGTCA-motif	CGTCA	1373	5	+	CGTCA-motif	Phytohormone
TraesCS4D02G128700.4;TraesCS4D02G128700.2;TraesCS4D02G128700.5;TraesCS4D02G128700.1;TraesCS4D02G128700.3	CGTCA-motif	CGTCA	1186	5	+	CGTCA-motif	Phytohormone
TraesCS4D02G128700.4;TraesCS4D02G128700.2;TraesCS4D02G128700.5;TraesCS4D02G128700.1;TraesCS4D02G128700.3	CGTCA-motif	CGTCA	1218	5	-	CGTCA-motif	Phytohormone
TraesCS4D02G128700.4;TraesCS4D02G128700.2;TraesCS4D02G128700.5;TraesCS4D02G128700.1;TraesCS4D02G128700.3	CGTCA-motif	CGTCA	1843	5	-	CGTCA-motif	Phytohormone
TraesCS4D02G128700.4;TraesCS4D02G128700.2;TraesCS4D02G128700.5;TraesCS4D02G128700.1;TraesCS4D02G128700.3	CGTCA-motif	CGTCA	1879	5	+	CGTCA-motif	Phytohormone
TraesCS5A02G117700.1	CGTCA-motif	CGTCA	518	5	+	CGTCA-motif	Phytohormone
TraesCS5A02G117700.1	CGTCA-motif	CGTCA	796	5	-	CGTCA-motif	Phytohormone
TraesCS5A02G117700.1	CGTCA-motif	CGTCA	1937	5	-	CGTCA-motif	Phytohormone
TraesCS5A02G117700.1	CGTCA-motif	CGTCA	1940	5	+	CGTCA-motif	Phytohormone
TraesCS5A02G133200.2;TraesCS5A02G133200.4;TraesCS5A02G133200.3;TraesCS5A02G133200.5;TraesCS5A02G133200.6;TraesCS5A02G133200.1	CGTCA-motif	CGTCA	86	5	-	CGTCA-motif	Phytohormone
TraesCS5A02G133200.2;TraesCS5A02G133200.4;TraesCS5A02G133200.3;TraesCS5A02G133200.5;TraesCS5A02G133200.6;TraesCS5A02G133200.1	CGTCA-motif	CGTCA	1864	5	+	CGTCA-motif	Phytohormone
TraesCS5A02G148700.1	CGTCA-motif	CGTCA	360	5	-	CGTCA-motif	Phytohormone
TraesCS5A02G148700.1	CGTCA-motif	CGTCA	464	5	+	CGTCA-motif	Phytohormone
TraesCS5A02G148700.1	CGTCA-motif	CGTCA	1887	5	+	CGTCA-motif	Phytohormone
TraesCS5A02G169600.1	CGTCA-motif	CGTCA	368	5	+	CGTCA-motif	Phytohormone
TraesCS5A02G169600.1	CGTCA-motif	CGTCA	896	5	+	CGTCA-motif	Phytohormone
TraesCS5A02G169600.1	CGTCA-motif	CGTCA	1210	5	+	CGTCA-motif	Phytohormone
TraesCS5A02G169600.1	CGTCA-motif	CGTCA	1838	5	-	CGTCA-motif	Phytohormone
TraesCS5A02G411500.2;TraesCS5A02G411500.1	CGTCA-motif	CGTCA	21	5	+	CGTCA-motif	Phytohormone
TraesCS5A02G411500.2;TraesCS5A02G411500.1	CGTCA-motif	CGTCA	184	5	-	CGTCA-motif	Phytohormone
TraesCS5A02G411500.2;TraesCS5A02G411500.1	CGTCA-motif	CGTCA	1038	5	+	CGTCA-motif	Phytohormone
TraesCS5A02G411500.2;TraesCS5A02G411500.1	CGTCA-motif	CGTCA	1288	5	-	CGTCA-motif	Phytohormone
TraesCS5A02G411500.2;TraesCS5A02G411500.1	CGTCA-motif	CGTCA	1359	5	+	CGTCA-motif	Phytohormone
TraesCS5A02G411500.2;TraesCS5A02G411500.1	CGTCA-motif	CGTCA	1393	5	-	CGTCA-motif	Phytohormone
TraesCS5B02G118000.1	CGTCA-motif	CGTCA	10	5	-	CGTCA-motif	Phytohormone
TraesCS5B02G118000.1	CGTCA-motif	CGTCA	132	5	-	CGTCA-motif	Phytohormone
TraesCS5B02G118000.1	CGTCA-motif	CGTCA	678	5	-	CGTCA-motif	Phytohormone
TraesCS5B02G118000.1	CGTCA-motif	CGTCA	830	5	+	CGTCA-motif	Phytohormone
TraesCS5B02G118000.1	CGTCA-motif	CGTCA	1071	5	+	CGTCA-motif	Phytohormone
TraesCS5B02G131800.4;TraesCS5B02G131800.3;TraesCS5B02G131800.2;TraesCS5B02G131800.1	CGTCA-motif	CGTCA	501	5	-	CGTCA-motif	Phytohormone
TraesCS5B02G131800.4;TraesCS5B02G131800.3;TraesCS5B02G131800.2;TraesCS5B02G131800.1	CGTCA-motif	CGTCA	1069	5	-	CGTCA-motif	Phytohormone
TraesCS5B02G131800.4;TraesCS5B02G131800.3;TraesCS5B02G131800.2;TraesCS5B02G131800.1	CGTCA-motif	CGTCA	1303	5	+	CGTCA-motif	Phytohormone
TraesCS5B02G131800.4;TraesCS5B02G131800.3;TraesCS5B02G131800.2;TraesCS5B02G131800.1	CGTCA-motif	CGTCA	1529	5	-	CGTCA-motif	Phytohormone
TraesCS5B02G131800.4;TraesCS5B02G131800.3;TraesCS5B02G131800.2;TraesCS5B02G131800.1	CGTCA-motif	CGTCA	1563	5	-	CGTCA-motif	Phytohormone
TraesCS5B02G131800.4;TraesCS5B02G131800.3;TraesCS5B02G131800.2;TraesCS5B02G131800.1	CGTCA-motif	CGTCA	1647	5	-	CGTCA-motif	Phytohormone
TraesCS5B02G131800.4;TraesCS5B02G131800.3;TraesCS5B02G131800.2;TraesCS5B02G131800.1	CGTCA-motif	CGTCA	1673	5	-	CGTCA-motif	Phytohormone
TraesCS5B02G131800.4;TraesCS5B02G131800.3;TraesCS5B02G131800.2;TraesCS5B02G131800.1	CGTCA-motif	CGTCA	1837	5	+	CGTCA-motif	Phytohormone
TraesCS5B02G131800.4;TraesCS5B02G131800.3;TraesCS5B02G131800.2;TraesCS5B02G131800.1	CGTCA-motif	CGTCA	1946	5	-	CGTCA-motif	Phytohormone
TraesCS5B02G147300.1	CGTCA-motif	CGTCA	207	5	-	CGTCA-motif	Phytohormone
TraesCS5B02G166400.1	CGTCA-motif	CGTCA	246	5	+	CGTCA-motif	Phytohormone
TraesCS5B02G166400.1	CGTCA-motif	CGTCA	1125	5	+	CGTCA-motif	Phytohormone
TraesCS5B02G166400.1	CGTCA-motif	CGTCA	1763	5	-	CGTCA-motif	Phytohormone
TraesCS5B02G415100.1;TraesCS5B02G415100.2	CGTCA-motif	CGTCA	1160	5	-	CGTCA-motif	Phytohormone
TraesCS5B02G415100.1;TraesCS5B02G415100.2	CGTCA-motif	CGTCA	1265	5	-	CGTCA-motif	Phytohormone
TraesCS5B02G415100.1;TraesCS5B02G415100.2	CGTCA-motif	CGTCA	1873	5	-	CGTCA-motif	Phytohormone
TraesCS5D02G129800.1	CGTCA-motif	CGTCA	335	5	-	CGTCA-motif	Phytohormone
TraesCS5D02G129800.1	CGTCA-motif	CGTCA	1029	5	+	CGTCA-motif	Phytohormone
TraesCS5D02G129800.1	CGTCA-motif	CGTCA	1080	5	+	CGTCA-motif	Phytohormone
TraesCS5D02G129800.1	CGTCA-motif	CGTCA	1307	5	+	CGTCA-motif	Phytohormone
TraesCS5D02G141300.1	CGTCA-motif	CGTCA	435	5	+	CGTCA-motif	Phytohormone
TraesCS5D02G141300.1	CGTCA-motif	CGTCA	1498	5	-	CGTCA-motif	Phytohormone
TraesCS5D02G141300.1	CGTCA-motif	CGTCA	1534	5	-	CGTCA-motif	Phytohormone
TraesCS5D02G144200.1;TraesCS5D02G144200.2	CGTCA-motif	CGTCA	59	5	-	CGTCA-motif	Phytohormone
TraesCS5D02G144200.1;TraesCS5D02G144200.2	CGTCA-motif	CGTCA	105	5	+	CGTCA-motif	Phytohormone
TraesCS5D02G144200.1;TraesCS5D02G144200.2	CGTCA-motif	CGTCA	782	5	-	CGTCA-motif	Phytohormone
TraesCS5D02G144200.1;TraesCS5D02G144200.2	CGTCA-motif	CGTCA	902	5	+	CGTCA-motif	Phytohormone
TraesCS5D02G174000.1	CGTCA-motif	CGTCA	727	5	-	CGTCA-motif	Phytohormone
TraesCS5D02G174000.1	CGTCA-motif	CGTCA	1740	5	-	CGTCA-motif	Phytohormone
TraesCS5D02G420300.1	CGTCA-motif	CGTCA	209	5	+	CGTCA-motif	Phytohormone
TraesCS5D02G420300.1	CGTCA-motif	CGTCA	267	5	+	CGTCA-motif	Phytohormone
TraesCS5D02G420300.1	CGTCA-motif	CGTCA	339	5	+	CGTCA-motif	Phytohormone
TraesCS5D02G420300.1	CGTCA-motif	CGTCA	742	5	+	CGTCA-motif	Phytohormone
TraesCS5D02G420300.1	CGTCA-motif	CGTCA	817	5	+	CGTCA-motif	Phytohormone
TraesCS5D02G420300.1	CGTCA-motif	CGTCA	1273	5	-	CGTCA-motif	Phytohormone
TraesCS7A02G115900.1	CGTCA-motif	CGTCA	26	5	+	CGTCA-motif	Phytohormone
TraesCS7A02G115900.1	CGTCA-motif	CGTCA	491	5	+	CGTCA-motif	Phytohormone
TraesCS7A02G115900.1	CGTCA-motif	CGTCA	543	5	-	CGTCA-motif	Phytohormone
TraesCS7A02G115900.1	CGTCA-motif	CGTCA	818	5	-	CGTCA-motif	Phytohormone
TraesCS7A02G115900.1	CGTCA-motif	CGTCA	833	5	-	CGTCA-motif	Phytohormone
TraesCS7B02G012700.1	CGTCA-motif	CGTCA	698	5	-	CGTCA-motif	Phytohormone
TraesCS7B02G012700.1	CGTCA-motif	CGTCA	868	5	-	CGTCA-motif	Phytohormone
TraesCS7B02G012700.1	CGTCA-motif	CGTCA	902	5	-	CGTCA-motif	Phytohormone
TraesCS7B02G012700.1	CGTCA-motif	CGTCA	1101	5	-	CGTCA-motif	Phytohormone
TraesCS7B02G012700.1	CGTCA-motif	CGTCA	1285	5	+	CGTCA-motif	Phytohormone
TraesCS7D02G110700.1	CGTCA-motif	CGTCA	79	5	+	CGTCA-motif	Phytohormone
TraesCS7D02G110700.1	CGTCA-motif	CGTCA	259	5	-	CGTCA-motif	Phytohormone
TraesCS7D02G110700.1	CGTCA-motif	CGTCA	1119	5	+	CGTCA-motif	Phytohormone
TraesCS1A02G075000.1	TGACG-motif	TGACG	356	5	-	TGACG-motif	Phytohormone
TraesCS1A02G075000.1	TGACG-motif	TGACG	1213	5	-	TGACG-motif	Phytohormone
TraesCS1A02G075000.1	TGACG-motif	TGACG	1587	5	-	TGACG-motif	Phytohormone
TraesCS1B02G093600.1	TGACG-motif	TGACG	35	5	+	TGACG-motif	Phytohormone
TraesCS1B02G093600.1	TGACG-motif	TGACG	194	5	-	TGACG-motif	Phytohormone
TraesCS1B02G093600.1	TGACG-motif	TGACG	205	5	+	TGACG-motif	Phytohormone
TraesCS1B02G093600.1	TGACG-motif	TGACG	280	5	+	TGACG-motif	Phytohormone
TraesCS1B02G093600.1	TGACG-motif	TGACG	880	5	-	TGACG-motif	Phytohormone
TraesCS1B02G093600.1	TGACG-motif	TGACG	953	5	+	TGACG-motif	Phytohormone
TraesCS1D02G077600.3;TraesCS1D02G077600.1;TraesCS1D02G077600.2	TGACG-motif	TGACG	134	5	-	TGACG-motif	Phytohormone
TraesCS1D02G077600.3;TraesCS1D02G077600.1;TraesCS1D02G077600.2	TGACG-motif	TGACG	207	5	+	TGACG-motif	Phytohormone
TraesCS1D02G077600.3;TraesCS1D02G077600.1;TraesCS1D02G077600.2	TGACG-motif	TGACG	230	5	+	TGACG-motif	Phytohormone
TraesCS3A02G237700.3;TraesCS3A02G237700.1;TraesCS3A02G237700.2	TGACG-motif	TGACG	119	5	-	TGACG-motif	Phytohormone
TraesCS3A02G237700.3;TraesCS3A02G237700.1;TraesCS3A02G237700.2	TGACG-motif	TGACG	150	5	-	TGACG-motif	Phytohormone
TraesCS3A02G237700.3;TraesCS3A02G237700.1;TraesCS3A02G237700.2	TGACG-motif	TGACG	855	5	-	TGACG-motif	Phytohormone
TraesCS3A02G237700.3;TraesCS3A02G237700.1;TraesCS3A02G237700.2	TGACG-motif	TGACG	1549	5	-	TGACG-motif	Phytohormone
TraesCS3B02G266100.1	TGACG-motif	TGACG	1674	5	-	TGACG-motif	Phytohormone
TraesCS3D02G237900.2;TraesCS3D02G237900.1	TGACG-motif	TGACG	779	5	-	TGACG-motif	Phytohormone
TraesCS3D02G237900.2;TraesCS3D02G237900.1	TGACG-motif	TGACG	998	5	+	TGACG-motif	Phytohormone
TraesCS3D02G237900.2;TraesCS3D02G237900.1	TGACG-motif	TGACG	1340	5	-	TGACG-motif	Phytohormone
TraesCS3D02G237900.2;TraesCS3D02G237900.1	TGACG-motif	TGACG	1476	5	-	TGACG-motif	Phytohormone
TraesCS4A02G184900.1;TraesCS4A02G184900.2	TGACG-motif	TGACG	223	5	-	TGACG-motif	Phytohormone
TraesCS4A02G184900.1;TraesCS4A02G184900.2	TGACG-motif	TGACG	1222	5	+	TGACG-motif	Phytohormone
TraesCS4A02G184900.1;TraesCS4A02G184900.2	TGACG-motif	TGACG	1470	5	-	TGACG-motif	Phytohormone
TraesCS4A02G207000.1	TGACG-motif	TGACG	657	5	+	TGACG-motif	Phytohormone
TraesCS4A02G207000.1	TGACG-motif	TGACG	1531	5	-	TGACG-motif	Phytohormone
TraesCS4B02G110600.1	TGACG-motif	TGACG	53	5	+	TGACG-motif	Phytohormone
TraesCS4B02G110600.1	TGACG-motif	TGACG	257	5	+	TGACG-motif	Phytohormone
TraesCS4B02G110600.1	TGACG-motif	TGACG	1527	5	+	TGACG-motif	Phytohormone
TraesCS4B02G133700.4;TraesCS4B02G133700.1;TraesCS4B02G133700.3;TraesCS4B02G133700.2	TGACG-motif	TGACG	767	5	-	TGACG-motif	Phytohormone
TraesCS4B02G133700.4;TraesCS4B02G133700.1;TraesCS4B02G133700.3;TraesCS4B02G133700.2	TGACG-motif	TGACG	911	5	-	TGACG-motif	Phytohormone
TraesCS4B02G133700.4;TraesCS4B02G133700.1;TraesCS4B02G133700.3;TraesCS4B02G133700.2	TGACG-motif	TGACG	1227	5	+	TGACG-motif	Phytohormone
TraesCS4B02G133700.4;TraesCS4B02G133700.1;TraesCS4B02G133700.3;TraesCS4B02G133700.2	TGACG-motif	TGACG	1613	5	-	TGACG-motif	Phytohormone
TraesCS4B02G133700.4;TraesCS4B02G133700.1;TraesCS4B02G133700.3;TraesCS4B02G133700.2	TGACG-motif	TGACG	1920	5	-	TGACG-motif	Phytohormone
TraesCS4D02G108300.1	TGACG-motif	TGACG	1373	5	-	TGACG-motif	Phytohormone
TraesCS4D02G128700.4;TraesCS4D02G128700.2;TraesCS4D02G128700.5;TraesCS4D02G128700.1;TraesCS4D02G128700.3	TGACG-motif	TGACG	1186	5	-	TGACG-motif	Phytohormone
TraesCS4D02G128700.4;TraesCS4D02G128700.2;TraesCS4D02G128700.5;TraesCS4D02G128700.1;TraesCS4D02G128700.3	TGACG-motif	TGACG	1218	5	+	TGACG-motif	Phytohormone
TraesCS4D02G128700.4;TraesCS4D02G128700.2;TraesCS4D02G128700.5;TraesCS4D02G128700.1;TraesCS4D02G128700.3	TGACG-motif	TGACG	1843	5	+	TGACG-motif	Phytohormone
TraesCS4D02G128700.4;TraesCS4D02G128700.2;TraesCS4D02G128700.5;TraesCS4D02G128700.1;TraesCS4D02G128700.3	TGACG-motif	TGACG	1879	5	-	TGACG-motif	Phytohormone
TraesCS5A02G117700.1	TGACG-motif	TGACG	518	5	-	TGACG-motif	Phytohormone
TraesCS5A02G117700.1	TGACG-motif	TGACG	796	5	+	TGACG-motif	Phytohormone
TraesCS5A02G117700.1	TGACG-motif	TGACG	1937	5	+	TGACG-motif	Phytohormone
TraesCS5A02G117700.1	TGACG-motif	TGACG	1940	5	-	TGACG-motif	Phytohormone
TraesCS5A02G133200.2;TraesCS5A02G133200.4;TraesCS5A02G133200.3;TraesCS5A02G133200.5;TraesCS5A02G133200.6;TraesCS5A02G133200.1	TGACG-motif	TGACG	86	5	+	TGACG-motif	Phytohormone
TraesCS5A02G133200.2;TraesCS5A02G133200.4;TraesCS5A02G133200.3;TraesCS5A02G133200.5;TraesCS5A02G133200.6;TraesCS5A02G133200.1	TGACG-motif	TGACG	1864	5	-	TGACG-motif	Phytohormone
TraesCS5A02G148700.1	TGACG-motif	TGACG	360	5	+	TGACG-motif	Phytohormone
TraesCS5A02G148700.1	TGACG-motif	TGACG	464	5	-	TGACG-motif	Phytohormone
TraesCS5A02G148700.1	TGACG-motif	TGACG	1887	5	-	TGACG-motif	Phytohormone
TraesCS5A02G169600.1	TGACG-motif	TGACG	368	5	-	TGACG-motif	Phytohormone
TraesCS5A02G169600.1	TGACG-motif	TGACG	896	5	-	TGACG-motif	Phytohormone
TraesCS5A02G169600.1	TGACG-motif	TGACG	1210	5	-	TGACG-motif	Phytohormone
TraesCS5A02G169600.1	TGACG-motif	TGACG	1838	5	+	TGACG-motif	Phytohormone
TraesCS5A02G411500.2;TraesCS5A02G411500.1	TGACG-motif	TGACG	21	5	-	TGACG-motif	Phytohormone
TraesCS5A02G411500.2;TraesCS5A02G411500.1	TGACG-motif	TGACG	184	5	+	TGACG-motif	Phytohormone
TraesCS5A02G411500.2;TraesCS5A02G411500.1	TGACG-motif	TGACG	1038	5	-	TGACG-motif	Phytohormone
TraesCS5A02G411500.2;TraesCS5A02G411500.1	TGACG-motif	TGACG	1288	5	+	TGACG-motif	Phytohormone
TraesCS5A02G411500.2;TraesCS5A02G411500.1	TGACG-motif	TGACG	1359	5	-	TGACG-motif	Phytohormone
TraesCS5A02G411500.2;TraesCS5A02G411500.1	TGACG-motif	TGACG	1393	5	+	TGACG-motif	Phytohormone
TraesCS5B02G118000.1	TGACG-motif	TGACG	10	5	+	TGACG-motif	Phytohormone
TraesCS5B02G118000.1	TGACG-motif	TGACG	132	5	+	TGACG-motif	Phytohormone
TraesCS5B02G118000.1	TGACG-motif	TGACG	678	5	+	TGACG-motif	Phytohormone
TraesCS5B02G118000.1	TGACG-motif	TGACG	830	5	-	TGACG-motif	Phytohormone
TraesCS5B02G118000.1	TGACG-motif	TGACG	1071	5	-	TGACG-motif	Phytohormone
TraesCS5B02G131800.4;TraesCS5B02G131800.3;TraesCS5B02G131800.2;TraesCS5B02G131800.1	TGACG-motif	TGACG	501	5	+	TGACG-motif	Phytohormone
TraesCS5B02G131800.4;TraesCS5B02G131800.3;TraesCS5B02G131800.2;TraesCS5B02G131800.1	TGACG-motif	TGACG	1069	5	+	TGACG-motif	Phytohormone
TraesCS5B02G131800.4;TraesCS5B02G131800.3;TraesCS5B02G131800.2;TraesCS5B02G131800.1	TGACG-motif	TGACG	1303	5	-	TGACG-motif	Phytohormone
TraesCS5B02G131800.4;TraesCS5B02G131800.3;TraesCS5B02G131800.2;TraesCS5B02G131800.1	TGACG-motif	TGACG	1529	5	+	TGACG-motif	Phytohormone
TraesCS5B02G131800.4;TraesCS5B02G131800.3;TraesCS5B02G131800.2;TraesCS5B02G131800.1	TGACG-motif	TGACG	1563	5	+	TGACG-motif	Phytohormone
TraesCS5B02G131800.4;TraesCS5B02G131800.3;TraesCS5B02G131800.2;TraesCS5B02G131800.1	TGACG-motif	TGACG	1647	5	+	TGACG-motif	Phytohormone
TraesCS5B02G131800.4;TraesCS5B02G131800.3;TraesCS5B02G131800.2;TraesCS5B02G131800.1	TGACG-motif	TGACG	1673	5	+	TGACG-motif	Phytohormone
TraesCS5B02G131800.4;TraesCS5B02G131800.3;TraesCS5B02G131800.2;TraesCS5B02G131800.1	TGACG-motif	TGACG	1837	5	-	TGACG-motif	Phytohormone
TraesCS5B02G131800.4;TraesCS5B02G131800.3;TraesCS5B02G131800.2;TraesCS5B02G131800.1	TGACG-motif	TGACG	1946	5	+	TGACG-motif	Phytohormone
[truncated: 1,153 more rows]
[truncated: 3 more columns]

## Sheet: Table S3
Table S3. Gene Ontology annotation of all the wheat TaLACS genes.
Gene stable ID	Transcript stable ID	GO domain	GO term accession	GO term name	GO term definition
TraesCS3B02G266100	TraesCS3B02G266100.1	biological_process	GO:0001676	long-chain fatty acid metabolic process	The chemical reactions and pathways involving long-chain fatty acids, A long-chain fatty acid is a fatty acid with a chain length between C13 and C22.
TraesCS1A02G075000	TraesCS1A02G075000.1	biological_process	GO:0006631	fatty acid metabolic process	The chemical reactions and pathways involving fatty acids, aliphatic monocarboxylic acids liberated from naturally occurring fats and oils by hydrolysis.
TraesCS1B02G093600	TraesCS1B02G093600.1	biological_process	GO:0006631	fatty acid metabolic process	The chemical reactions and pathways involving fatty acids, aliphatic monocarboxylic acids liberated from naturally occurring fats and oils by hydrolysis.
TraesCS1D02G077600	TraesCS1D02G077600.1	biological_process	GO:0006631	fatty acid metabolic process	The chemical reactions and pathways involving fatty acids, aliphatic monocarboxylic acids liberated from naturally occurring fats and oils by hydrolysis.
TraesCS3A02G237700	TraesCS3A02G237700.3	biological_process	GO:0006631	fatty acid metabolic process	The chemical reactions and pathways involving fatty acids, aliphatic monocarboxylic acids liberated from naturally occurring fats and oils by hydrolysis.
TraesCS3A02G237700	TraesCS3A02G237700.2	biological_process	GO:0006631	fatty acid metabolic process	The chemical reactions and pathways involving fatty acids, aliphatic monocarboxylic acids liberated from naturally occurring fats and oils by hydrolysis.
TraesCS3A02G237700	TraesCS3A02G237700.1	biological_process	GO:0006631	fatty acid metabolic process	The chemical reactions and pathways involving fatty acids, aliphatic monocarboxylic acids liberated from naturally occurring fats and oils by hydrolysis.
TraesCS3B02G266100	TraesCS3B02G266100.1	biological_process	GO:0006631	fatty acid metabolic process	The chemical reactions and pathways involving fatty acids, aliphatic monocarboxylic acids liberated from naturally occurring fats and oils by hydrolysis.
TraesCS3D02G237900	TraesCS3D02G237900.1	biological_process	GO:0006631	fatty acid metabolic process	The chemical reactions and pathways involving fatty acids, aliphatic monocarboxylic acids liberated from naturally occurring fats and oils by hydrolysis.
TraesCS4A02G184900	TraesCS4A02G184900.1	biological_process	GO:0006631	fatty acid metabolic process	The chemical reactions and pathways involving fatty acids, aliphatic monocarboxylic acids liberated from naturally occurring fats and oils by hydrolysis.
TraesCS4A02G184900	TraesCS4A02G184900.2	biological_process	GO:0006631	fatty acid metabolic process	The chemical reactions and pathways involving fatty acids, aliphatic monocarboxylic acids liberated from naturally occurring fats and oils by hydrolysis.
TraesCS4B02G133700	TraesCS4B02G133700.2	biological_process	GO:0006631	fatty acid metabolic process	The chemical reactions and pathways involving fatty acids, aliphatic monocarboxylic acids liberated from naturally occurring fats and oils by hydrolysis.
TraesCS4B02G133700	TraesCS4B02G133700.3	biological_process	GO:0006631	fatty acid metabolic process	The chemical reactions and pathways involving fatty acids, aliphatic monocarboxylic acids liberated from naturally occurring fats and oils by hydrolysis.
TraesCS4B02G133700	TraesCS4B02G133700.4	biological_process	GO:0006631	fatty acid metabolic process	The chemical reactions and pathways involving fatty acids, aliphatic monocarboxylic acids liberated from naturally occurring fats and oils by hydrolysis.
TraesCS4D02G128700	TraesCS4D02G128700.3	biological_process	GO:0006631	fatty acid metabolic process	The chemical reactions and pathways involving fatty acids, aliphatic monocarboxylic acids liberated from naturally occurring fats and oils by hydrolysis.
TraesCS4D02G128700	TraesCS4D02G128700.5	biological_process	GO:0006631	fatty acid metabolic process	The chemical reactions and pathways involving fatty acids, aliphatic monocarboxylic acids liberated from naturally occurring fats and oils by hydrolysis.
TraesCS4D02G128700	TraesCS4D02G128700.2	biological_process	GO:0006631	fatty acid metabolic process	The chemical reactions and pathways involving fatty acids, aliphatic monocarboxylic acids liberated from naturally occurring fats and oils by hydrolysis.
TraesCS4D02G128700	TraesCS4D02G128700.1	biological_process	GO:0006631	fatty acid metabolic process	The chemical reactions and pathways involving fatty acids, aliphatic monocarboxylic acids liberated from naturally occurring fats and oils by hydrolysis.
TraesCS5A02G133200	TraesCS5A02G133200.3	biological_process	GO:0006631	fatty acid metabolic process	The chemical reactions and pathways involving fatty acids, aliphatic monocarboxylic acids liberated from naturally occurring fats and oils by hydrolysis.
TraesCS5A02G133200	TraesCS5A02G133200.5	biological_process	GO:0006631	fatty acid metabolic process	The chemical reactions and pathways involving fatty acids, aliphatic monocarboxylic acids liberated from naturally occurring fats and oils by hydrolysis.
TraesCS5A02G133200	TraesCS5A02G133200.1	biological_process	GO:0006631	fatty acid metabolic process	The chemical reactions and pathways involving fatty acids, aliphatic monocarboxylic acids liberated from naturally occurring fats and oils by hydrolysis.
TraesCS5A02G133200	TraesCS5A02G133200.2	biological_process	GO:0006631	fatty acid metabolic process	The chemical reactions and pathways involving fatty acids, aliphatic monocarboxylic acids liberated from naturally occurring fats and oils by hydrolysis.
TraesCS5A02G133200	TraesCS5A02G133200.6	biological_process	GO:0006631	fatty acid metabolic process	The chemical reactions and pathways involving fatty acids, aliphatic monocarboxylic acids liberated from naturally occurring fats and oils by hydrolysis.
TraesCS5A02G133200	TraesCS5A02G133200.4	biological_process	GO:0006631	fatty acid metabolic process	The chemical reactions and pathways involving fatty acids, aliphatic monocarboxylic acids liberated from naturally occurring fats and oils by hydrolysis.
TraesCS5A02G148700	TraesCS5A02G148700.1	biological_process	GO:0006631	fatty acid metabolic process	The chemical reactions and pathways involving fatty acids, aliphatic monocarboxylic acids liberated from naturally occurring fats and oils by hydrolysis.
TraesCS5A02G411500	TraesCS5A02G411500.1	biological_process	GO:0006631	fatty acid metabolic process	The chemical reactions and pathways involving fatty acids, aliphatic monocarboxylic acids liberated from naturally occurring fats and oils by hydrolysis.
TraesCS5A02G411500	TraesCS5A02G411500.2	biological_process	GO:0006631	fatty acid metabolic process	The chemical reactions and pathways involving fatty acids, aliphatic monocarboxylic acids liberated from naturally occurring fats and oils by hydrolysis.
TraesCS5B02G131800	TraesCS5B02G131800.4	biological_process	GO:0006631	fatty acid metabolic process	The chemical reactions and pathways involving fatty acids, aliphatic monocarboxylic acids liberated from naturally occurring fats and oils by hydrolysis.
TraesCS5B02G131800	TraesCS5B02G131800.2	biological_process	GO:0006631	fatty acid metabolic process	The chemical reactions and pathways involving fatty acids, aliphatic monocarboxylic acids liberated from naturally occurring fats and oils by hydrolysis.
TraesCS5B02G131800	TraesCS5B02G131800.3	biological_process	GO:0006631	fatty acid metabolic process	The chemical reactions and pathways involving fatty acids, aliphatic monocarboxylic acids liberated from naturally occurring fats and oils by hydrolysis.
TraesCS5B02G147300	TraesCS5B02G147300.1	biological_process	GO:0006631	fatty acid metabolic process	The chemical reactions and pathways involving fatty acids, aliphatic monocarboxylic acids liberated from naturally occurring fats and oils by hydrolysis.
TraesCS5B02G415100	TraesCS5B02G415100.1	biological_process	GO:0006631	fatty acid metabolic process	The chemical reactions and pathways involving fatty acids, aliphatic monocarboxylic acids liberated from naturally occurring fats and oils by hydrolysis.
TraesCS5D02G141300	TraesCS5D02G141300.1	biological_process	GO:0006631	fatty acid metabolic process	The chemical reactions and pathways involving fatty acids, aliphatic monocarboxylic acids liberated from naturally occurring fats and oils by hydrolysis.
TraesCS5D02G144200	TraesCS5D02G144200.2	biological_process	GO:0006631	fatty acid metabolic process	The chemical reactions and pathways involving fatty acids, aliphatic monocarboxylic acids liberated from naturally occurring fats and oils by hydrolysis.
TraesCS5D02G144200	TraesCS5D02G144200.1	biological_process	GO:0006631	fatty acid metabolic process	The chemical reactions and pathways involving fatty acids, aliphatic monocarboxylic acids liberated from naturally occurring fats and oils by hydrolysis.
TraesCS5D02G420300	TraesCS5D02G420300.1	biological_process	GO:0006631	fatty acid metabolic process	The chemical reactions and pathways involving fatty acids, aliphatic monocarboxylic acids liberated from naturally occurring fats and oils by hydrolysis.
TraesCS7A02G115900	TraesCS7A02G115900.1	biological_process	GO:0006631	fatty acid metabolic process	The chemical reactions and pathways involving fatty acids, aliphatic monocarboxylic acids liberated from naturally occurring fats and oils by hydrolysis.
TraesCS7B02G012700	TraesCS7B02G012700.1	biological_process	GO:0006631	fatty acid metabolic process	The chemical reactions and pathways involving fatty acids, aliphatic monocarboxylic acids liberated from naturally occurring fats and oils by hydrolysis.
TraesCS7D02G110700	TraesCS7D02G110700.1	biological_process	GO:0006631	fatty acid metabolic process	The chemical reactions and pathways involving fatty acids, aliphatic monocarboxylic acids liberated from naturally occurring fats and oils by hydrolysis.
TraesCS3B02G266100	TraesCS3B02G266100.1	biological_process	GO:0009698	phenylpropanoid metabolic process	The chemical reactions and pathways involving aromatic derivatives of trans-cinnamic acid.
TraesCS5A02G411500	TraesCS5A02G411500.2	biological_process	GO:0010143	cutin biosynthetic process	The chemical reactions and pathways resulting in the formation of cutin, a waxy substance, which combined with cellulose forms a substance nearly impervious to water and constituting the cuticle in plants.
TraesCS5B02G415100	TraesCS5B02G415100.1	biological_process	GO:0010143	cutin biosynthetic process	The chemical reactions and pathways resulting in the formation of cutin, a waxy substance, which combined with cellulose forms a substance nearly impervious to water and constituting the cuticle in plants.
TraesCS5D02G420300	TraesCS5D02G420300.1	biological_process	GO:0010143	cutin biosynthetic process	The chemical reactions and pathways resulting in the formation of cutin, a waxy substance, which combined with cellulose forms a substance nearly impervious to water and constituting the cuticle in plants.
TraesCS5A02G411500	TraesCS5A02G411500.2	biological_process	GO:0010311	lateral root formation	The process that gives rise to a lateral root. This process pertains to the initial formation of a structure from unspecified parts. A lateral root primordium represents an organized group of cells derived from the root pericycle that will differentiate into a new root, as opposed to the initiation of the main root from the embryo proper.
TraesCS5B02G415100	TraesCS5B02G415100.1	biological_process	GO:0010311	lateral root formation	The process that gives rise to a lateral root. This process pertains to the initial formation of a structure from unspecified parts. A lateral root primordium represents an organized group of cells derived from the root pericycle that will differentiate into a new root, as opposed to the initiation of the main root from the embryo proper.
TraesCS5D02G420300	TraesCS5D02G420300.1	biological_process	GO:0010311	lateral root formation	The process that gives rise to a lateral root. This process pertains to the initial formation of a structure from unspecified parts. A lateral root primordium represents an organized group of cells derived from the root pericycle that will differentiate into a new root, as opposed to the initiation of the main root from the embryo proper.
TraesCS5A02G411500	TraesCS5A02G411500.2	biological_process	GO:0050832	defense response to fungus	Reactions triggered in response to the presence of a fungus that act to protect the cell or organism.
TraesCS5B02G415100	TraesCS5B02G415100.1	biological_process	GO:0050832	defense response to fungus	Reactions triggered in response to the presence of a fungus that act to protect the cell or organism.
TraesCS5D02G420300	TraesCS5D02G420300.1	biological_process	GO:0050832	defense response to fungus	Reactions triggered in response to the presence of a fungus that act to protect the cell or organism.
TraesCS3B02G266100	TraesCS3B02G266100.1	cellular_component	GO:0005783	endoplasmic reticulum	The irregular network of unit membranes, visible only by electron microscopy, that occurs in the cytoplasm of many eukaryotic cells. The membranes form a complex meshwork of tubular channels, which are often expanded into slitlike cavities called cisternae. The ER takes two forms, rough (or granular), with ribosomes adhering to the outer surface, and smooth (with no ribosomes attached).
TraesCS5A02G411500	TraesCS5A02G411500.2	cellular_component	GO:0005783	endoplasmic reticulum	The irregular network of unit membranes, visible only by electron microscopy, that occurs in the cytoplasm of many eukaryotic cells. The membranes form a complex meshwork of tubular channels, which are often expanded into slitlike cavities called cisternae. The ER takes two forms, rough (or granular), with ribosomes adhering to the outer surface, and smooth (with no ribosomes attached).
TraesCS5B02G415100	TraesCS5B02G415100.1	cellular_component	GO:0005783	endoplasmic reticulum	The irregular network of unit membranes, visible only by electron microscopy, that occurs in the cytoplasm of many eukaryotic cells. The membranes form a complex meshwork of tubular channels, which are often expanded into slitlike cavities called cisternae. The ER takes two forms, rough (or granular), with ribosomes adhering to the outer surface, and smooth (with no ribosomes attached).
TraesCS5D02G420300	TraesCS5D02G420300.1	cellular_component	GO:0005783	endoplasmic reticulum	The irregular network of unit membranes, visible only by electron microscopy, that occurs in the cytoplasm of many eukaryotic cells. The membranes form a complex meshwork of tubular channels, which are often expanded into slitlike cavities called cisternae. The ER takes two forms, rough (or granular), with ribosomes adhering to the outer surface, and smooth (with no ribosomes attached).
TraesCS5A02G411500	TraesCS5A02G411500.2	cellular_component	GO:0009506	plasmodesma	A fine cytoplasmic channel, found in all higher plants, that connects the cytoplasm of one cell to that of an adjacent cell.
TraesCS5B02G415100	TraesCS5B02G415100.1	cellular_component	GO:0009506	plasmodesma	A fine cytoplasmic channel, found in all higher plants, that connects the cytoplasm of one cell to that of an adjacent cell.
TraesCS5D02G420300	TraesCS5D02G420300.1	cellular_component	GO:0009506	plasmodesma	A fine cytoplasmic channel, found in all higher plants, that connects the cytoplasm of one cell to that of an adjacent cell.
TraesCS3B02G266100	TraesCS3B02G266100.1	cellular_component	GO:0016020	membrane	A lipid bilayer along with all the proteins and protein complexes embedded in it an attached to it.
TraesCS5A02G169600	TraesCS5A02G169600.1	cellular_component	GO:0016021	integral component of membrane	The component of a membrane consisting of the gene products and protein complexes having at least some part of their peptide sequence embedded in the hydrophobic region of the membrane.
TraesCS5B02G166400	TraesCS5B02G166400.1	cellular_component	GO:0016021	integral component of membrane	The component of a membrane consisting of the gene products and protein complexes having at least some part of their peptide sequence embedded in the hydrophobic region of the membrane.
TraesCS5D02G174000	TraesCS5D02G174000.1	cellular_component	GO:0016021	integral component of membrane	The component of a membrane consisting of the gene products and protein complexes having at least some part of their peptide sequence embedded in the hydrophobic region of the membrane.
TraesCS3B02G266100	TraesCS3B02G266100.1	molecular_function	GO:0000166	nucleotide binding	Binding to a nucleotide, any compound consisting of a nucleoside that is esterified with (ortho)phosphate or an oligophosphate at any hydroxyl group on the ribose or deoxyribose.
TraesCS1A02G075000	TraesCS1A02G075000.1	molecular_function	GO:0003824	catalytic activity	Catalysis of a biochemical reaction at physiological temperatures. In biologically catalyzed reactions, the reactants are known as substrates, and the catalysts are naturally occurring macromolecular substances known as enzymes. Enzymes possess specific binding sites for substrates, and are usually composed wholly or largely of protein, but RNA that has catalytic activity (ribozyme) is often also…
TraesCS1B02G093600	TraesCS1B02G093600.1	molecular_function	GO:0003824	catalytic activity	Catalysis of a biochemical reaction at physiological temperatures. In biologically catalyzed reactions, the reactants are known as substrates, and the catalysts are naturally occurring macromolecular substances known as enzymes. Enzymes possess specific binding sites for substrates, and are usually composed wholly or largely of protein, but RNA that has catalytic activity (ribozyme) is often also…
TraesCS1D02G077600	TraesCS1D02G077600.1	molecular_function	GO:0003824	catalytic activity	Catalysis of a biochemical reaction at physiological temperatures. In biologically catalyzed reactions, the reactants are known as substrates, and the catalysts are naturally occurring macromolecular substances known as enzymes. Enzymes possess specific binding sites for substrates, and are usually composed wholly or largely of protein, but RNA that has catalytic activity (ribozyme) is often also…
TraesCS3B02G266100	TraesCS3B02G266100.1	molecular_function	GO:0003824	catalytic activity	Catalysis of a biochemical reaction at physiological temperatures. In biologically catalyzed reactions, the reactants are known as substrates, and the catalysts are naturally occurring macromolecular substances known as enzymes. Enzymes possess specific binding sites for substrates, and are usually composed wholly or largely of protein, but RNA that has catalytic activity (ribozyme) is often also…
TraesCS4A02G207000	TraesCS4A02G207000.1	molecular_function	GO:0003824	catalytic activity	Catalysis of a biochemical reaction at physiological temperatures. In biologically catalyzed reactions, the reactants are known as substrates, and the catalysts are naturally occurring macromolecular substances known as enzymes. Enzymes possess specific binding sites for substrates, and are usually composed wholly or largely of protein, but RNA that has catalytic activity (ribozyme) is often also…
TraesCS4B02G133700	TraesCS4B02G133700.1	molecular_function	GO:0003824	catalytic activity	Catalysis of a biochemical reaction at physiological temperatures. In biologically catalyzed reactions, the reactants are known as substrates, and the catalysts are naturally occurring macromolecular substances known as enzymes. Enzymes possess specific binding sites for substrates, and are usually composed wholly or largely of protein, but RNA that has catalytic activity (ribozyme) is often also…
TraesCS4D02G108300	TraesCS4D02G108300.1	molecular_function	GO:0003824	catalytic activity	Catalysis of a biochemical reaction at physiological temperatures. In biologically catalyzed reactions, the reactants are known as substrates, and the catalysts are naturally occurring macromolecular substances known as enzymes. Enzymes possess specific binding sites for substrates, and are usually composed wholly or largely of protein, but RNA that has catalytic activity (ribozyme) is often also…
TraesCS5A02G117700	TraesCS5A02G117700.1	molecular_function	GO:0003824	catalytic activity	Catalysis of a biochemical reaction at physiological temperatures. In biologically catalyzed reactions, the reactants are known as substrates, and the catalysts are naturally occurring macromolecular substances known as enzymes. Enzymes possess specific binding sites for substrates, and are usually composed wholly or largely of protein, but RNA that has catalytic activity (ribozyme) is often also…
TraesCS5A02G148700	TraesCS5A02G148700.1	molecular_function	GO:0003824	catalytic activity	Catalysis of a biochemical reaction at physiological temperatures. In biologically catalyzed reactions, the reactants are known as substrates, and the catalysts are naturally occurring macromolecular substances known as enzymes. Enzymes possess specific binding sites for substrates, and are usually composed wholly or largely of protein, but RNA that has catalytic activity (ribozyme) is often also…
TraesCS5A02G169600	TraesCS5A02G169600.1	molecular_function	GO:0003824	catalytic activity	Catalysis of a biochemical reaction at physiological temperatures. In biologically catalyzed reactions, the reactants are known as substrates, and the catalysts are naturally occurring macromolecular substances known as enzymes. Enzymes possess specific binding sites for substrates, and are usually composed wholly or largely of protein, but RNA that has catalytic activity (ribozyme) is often also…
TraesCS5A02G411500	TraesCS5A02G411500.1	molecular_function	GO:0003824	catalytic activity	Catalysis of a biochemical reaction at physiological temperatures. In biologically catalyzed reactions, the reactants are known as substrates, and the catalysts are naturally occurring macromolecular substances known as enzymes. Enzymes possess specific binding sites for substrates, and are usually composed wholly or largely of protein, but RNA that has catalytic activity (ribozyme) is often also…
TraesCS5B02G147300	TraesCS5B02G147300.1	molecular_function	GO:0003824	catalytic activity	Catalysis of a biochemical reaction at physiological temperatures. In biologically catalyzed reactions, the reactants are known as substrates, and the catalysts are naturally occurring macromolecular substances known as enzymes. Enzymes possess specific binding sites for substrates, and are usually composed wholly or largely of protein, but RNA that has catalytic activity (ribozyme) is often also…
TraesCS5B02G166400	TraesCS5B02G166400.1	molecular_function	GO:0003824	catalytic activity	Catalysis of a biochemical reaction at physiological temperatures. In biologically catalyzed reactions, the reactants are known as substrates, and the catalysts are naturally occurring macromolecular substances known as enzymes. Enzymes possess specific binding sites for substrates, and are usually composed wholly or largely of protein, but RNA that has catalytic activity (ribozyme) is often also…
TraesCS5D02G141300	TraesCS5D02G141300.1	molecular_function	GO:0003824	catalytic activity	Catalysis of a biochemical reaction at physiological temperatures. In biologically catalyzed reactions, the reactants are known as substrates, and the catalysts are naturally occurring macromolecular substances known as enzymes. Enzymes possess specific binding sites for substrates, and are usually composed wholly or largely of protein, but RNA that has catalytic activity (ribozyme) is often also…
TraesCS5D02G174000	TraesCS5D02G174000.1	molecular_function	GO:0003824	catalytic activity	Catalysis of a biochemical reaction at physiological temperatures. In biologically catalyzed reactions, the reactants are known as substrates, and the catalysts are naturally occurring macromolecular substances known as enzymes. Enzymes possess specific binding sites for substrates, and are usually composed wholly or largely of protein, but RNA that has catalytic activity (ribozyme) is often also…
TraesCS7D02G110700	TraesCS7D02G110700.1	molecular_function	GO:0003824	catalytic activity	Catalysis of a biochemical reaction at physiological temperatures. In biologically catalyzed reactions, the reactants are known as substrates, and the catalysts are naturally occurring macromolecular substances known as enzymes. Enzymes possess specific binding sites for substrates, and are usually composed wholly or largely of protein, but RNA that has catalytic activity (ribozyme) is often also…
TraesCS1A02G075000	TraesCS1A02G075000.1	molecular_function	GO:0004467	long-chain fatty acid-CoA ligase activity	Catalysis of the reaction: ATP + a long-chain fatty acid + CoA = AMP + diphosphate + an acyl-CoA; a long-chain fatty acid is a fatty acid with a chain length between C13 and C22.
TraesCS1B02G093600	TraesCS1B02G093600.1	molecular_function	GO:0004467	long-chain fatty acid-CoA ligase activity	Catalysis of the reaction: ATP + a long-chain fatty acid + CoA = AMP + diphosphate + an acyl-CoA; a long-chain fatty acid is a fatty acid with a chain length between C13 and C22.
TraesCS1D02G077600	TraesCS1D02G077600.1	molecular_function	GO:0004467	long-chain fatty acid-CoA ligase activity	Catalysis of the reaction: ATP + a long-chain fatty acid + CoA = AMP + diphosphate + an acyl-CoA; a long-chain fatty acid is a fatty acid with a chain length between C13 and C22.
TraesCS3A02G237700	TraesCS3A02G237700.3	molecular_function	GO:0004467	long-chain fatty acid-CoA ligase activity	Catalysis of the reaction: ATP + a long-chain fatty acid + CoA = AMP + diphosphate + an acyl-CoA; a long-chain fatty acid is a fatty acid with a chain length between C13 and C22.
TraesCS3A02G237700	TraesCS3A02G237700.2	molecular_function	GO:0004467	long-chain fatty acid-CoA ligase activity	Catalysis of the reaction: ATP + a long-chain fatty acid + CoA = AMP + diphosphate + an acyl-CoA; a long-chain fatty acid is a fatty acid with a chain length between C13 and C22.
TraesCS3A02G237700	TraesCS3A02G237700.1	molecular_function	GO:0004467	long-chain fatty acid-CoA ligase activity	Catalysis of the reaction: ATP + a long-chain fatty acid + CoA = AMP + diphosphate + an acyl-CoA; a long-chain fatty acid is a fatty acid with a chain length between C13 and C22.
TraesCS3B02G266100	TraesCS3B02G266100.1	molecular_function	GO:0004467	long-chain fatty acid-CoA ligase activity	Catalysis of the reaction: ATP + a long-chain fatty acid + CoA = AMP + diphosphate + an acyl-CoA; a long-chain fatty acid is a fatty acid with a chain length between C13 and C22.
TraesCS3B02G266100	TraesCS3B02G266100.1	molecular_function	GO:0004467	long-chain fatty acid-CoA ligase activity	Catalysis of the reaction: ATP + a long-chain fatty acid + CoA = AMP + diphosphate + an acyl-CoA; a long-chain fatty acid is a fatty acid with a chain length between C13 and C22.
TraesCS3D02G237900	TraesCS3D02G237900.1	molecular_function	GO:0004467	long-chain fatty acid-CoA ligase activity	Catalysis of the reaction: ATP + a long-chain fatty acid + CoA = AMP + diphosphate + an acyl-CoA; a long-chain fatty acid is a fatty acid with a chain length between C13 and C22.
TraesCS4A02G184900	TraesCS4A02G184900.1	molecular_function	GO:0004467	long-chain fatty acid-CoA ligase activity	Catalysis of the reaction: ATP + a long-chain fatty acid + CoA = AMP + diphosphate + an acyl-CoA; a long-chain fatty acid is a fatty acid with a chain length between C13 and C22.
TraesCS4A02G184900	TraesCS4A02G184900.2	molecular_function	GO:0004467	long-chain fatty acid-CoA ligase activity	Catalysis of the reaction: ATP + a long-chain fatty acid + CoA = AMP + diphosphate + an acyl-CoA; a long-chain fatty acid is a fatty acid with a chain length between C13 and C22.
TraesCS4B02G133700	TraesCS4B02G133700.2	molecular_function	GO:0004467	long-chain fatty acid-CoA ligase activity	Catalysis of the reaction: ATP + a long-chain fatty acid + CoA = AMP + diphosphate + an acyl-CoA; a long-chain fatty acid is a fatty acid with a chain length between C13 and C22.
TraesCS4B02G133700	TraesCS4B02G133700.3	molecular_function	GO:0004467	long-chain fatty acid-CoA ligase activity	Catalysis of the reaction: ATP + a long-chain fatty acid + CoA = AMP + diphosphate + an acyl-CoA; a long-chain fatty acid is a fatty acid with a chain length between C13 and C22.
TraesCS4B02G133700	TraesCS4B02G133700.4	molecular_function	GO:0004467	long-chain fatty acid-CoA ligase activity	Catalysis of the reaction: ATP + a long-chain fatty acid + CoA = AMP + diphosphate + an acyl-CoA; a long-chain fatty acid is a fatty acid with a chain length between C13 and C22.
TraesCS4D02G128700	TraesCS4D02G128700.3	molecular_function	GO:0004467	long-chain fatty acid-CoA ligase activity	Catalysis of the reaction: ATP + a long-chain fatty acid + CoA = AMP + diphosphate + an acyl-CoA; a long-chain fatty acid is a fatty acid with a chain length between C13 and C22.
TraesCS4D02G128700	TraesCS4D02G128700.5	molecular_function	GO:0004467	long-chain fatty acid-CoA ligase activity	Catalysis of the reaction: ATP + a long-chain fatty acid + CoA = AMP + diphosphate + an acyl-CoA; a long-chain fatty acid is a fatty acid with a chain length between C13 and C22.
TraesCS4D02G128700	TraesCS4D02G128700.2	molecular_function	GO:0004467	long-chain fatty acid-CoA ligase activity	Catalysis of the reaction: ATP + a long-chain fatty acid + CoA = AMP + diphosphate + an acyl-CoA; a long-chain fatty acid is a fatty acid with a chain length between C13 and C22.
TraesCS4D02G128700	TraesCS4D02G128700.1	molecular_function	GO:0004467	long-chain fatty acid-CoA ligase activity	Catalysis of the reaction: ATP + a long-chain fatty acid + CoA = AMP + diphosphate + an acyl-CoA; a long-chain fatty acid is a fatty acid with a chain length between C13 and C22.
TraesCS5A02G133200	TraesCS5A02G133200.3	molecular_function	GO:0004467	long-chain fatty acid-CoA ligase activity	Catalysis of the reaction: ATP + a long-chain fatty acid + CoA = AMP + diphosphate + an acyl-CoA; a long-chain fatty acid is a fatty acid with a chain length between C13 and C22.
TraesCS5A02G133200	TraesCS5A02G133200.5	molecular_function	GO:0004467	long-chain fatty acid-CoA ligase activity	Catalysis of the reaction: ATP + a long-chain fatty acid + CoA = AMP + diphosphate + an acyl-CoA; a long-chain fatty acid is a fatty acid with a chain length between C13 and C22.
TraesCS5A02G133200	TraesCS5A02G133200.1	molecular_function	GO:0004467	long-chain fatty acid-CoA ligase activity	Catalysis of the reaction: ATP + a long-chain fatty acid + CoA = AMP + diphosphate + an acyl-CoA; a long-chain fatty acid is a fatty acid with a chain length between C13 and C22.
TraesCS5A02G133200	TraesCS5A02G133200.2	molecular_function	GO:0004467	long-chain fatty acid-CoA ligase activity	Catalysis of the reaction: ATP + a long-chain fatty acid + CoA = AMP + diphosphate + an acyl-CoA; a long-chain fatty acid is a fatty acid with a chain length between C13 and C22.
TraesCS5A02G133200	TraesCS5A02G133200.6	molecular_function	GO:0004467	long-chain fatty acid-CoA ligase activity	Catalysis of the reaction: ATP + a long-chain fatty acid + CoA = AMP + diphosphate + an acyl-CoA; a long-chain fatty acid is a fatty acid with a chain length between C13 and C22.
TraesCS5A02G133200	TraesCS5A02G133200.4	molecular_function	GO:0004467	long-chain fatty acid-CoA ligase activity	Catalysis of the reaction: ATP + a long-chain fatty acid + CoA = AMP + diphosphate + an acyl-CoA; a long-chain fatty acid is a fatty acid with a chain length between C13 and C22.
TraesCS5A02G148700	TraesCS5A02G148700.1	molecular_function	GO:0004467	long-chain fatty acid-CoA ligase activity	Catalysis of the reaction: ATP + a long-chain fatty acid + CoA = AMP + diphosphate + an acyl-CoA; a long-chain fatty acid is a fatty acid with a chain length between C13 and C22.
TraesCS5A02G411500	TraesCS5A02G411500.1	molecular_function	GO:0004467	long-chain fatty acid-CoA ligase activity	Catalysis of the reaction: ATP + a long-chain fatty acid + CoA = AMP + diphosphate + an acyl-CoA; a long-chain fatty acid is a fatty acid with a chain length between C13 and C22.
TraesCS5A02G411500	TraesCS5A02G411500.2	molecular_function	GO:0004467	long-chain fatty acid-CoA ligase activity	Catalysis of the reaction: ATP + a long-chain fatty acid + CoA = AMP + diphosphate + an acyl-CoA; a long-chain fatty acid is a fatty acid with a chain length between C13 and C22.
TraesCS5B02G131800	TraesCS5B02G131800.4	molecular_function	GO:0004467	long-chain fatty acid-CoA ligase activity	Catalysis of the reaction: ATP + a long-chain fatty acid + CoA = AMP + diphosphate + an acyl-CoA; a long-chain fatty acid is a fatty acid with a chain length between C13 and C22.
TraesCS5B02G131800	TraesCS5B02G131800.2	molecular_function	GO:0004467	long-chain fatty acid-CoA ligase activity	Catalysis of the reaction: ATP + a long-chain fatty acid + CoA = AMP + diphosphate + an acyl-CoA; a long-chain fatty acid is a fatty acid with a chain length between C13 and C22.
TraesCS5B02G131800	TraesCS5B02G131800.3	molecular_function	GO:0004467	long-chain fatty acid-CoA ligase activity	Catalysis of the reaction: ATP + a long-chain fatty acid + CoA = AMP + diphosphate + an acyl-CoA; a long-chain fatty acid is a fatty acid with a chain length between C13 and C22.
TraesCS5B02G147300	TraesCS5B02G147300.1	molecular_function	GO:0004467	long-chain fatty acid-CoA ligase activity	Catalysis of the reaction: ATP + a long-chain fatty acid + CoA = AMP + diphosphate + an acyl-CoA; a long-chain fatty acid is a fatty acid with a chain length between C13 and C22.
TraesCS5B02G415100	TraesCS5B02G415100.1	molecular_function	GO:0004467	long-chain fatty acid-CoA ligase activity	Catalysis of the reaction: ATP + a long-chain fatty acid + CoA = AMP + diphosphate + an acyl-CoA; a long-chain fatty acid is a fatty acid with a chain length between C13 and C22.
TraesCS5D02G141300	TraesCS5D02G141300.1	molecular_function	GO:0004467	long-chain fatty acid-CoA ligase activity	Catalysis of the reaction: ATP + a long-chain fatty acid + CoA = AMP + diphosphate + an acyl-CoA; a long-chain fatty acid is a fatty acid with a chain length between C13 and C22.
TraesCS5D02G144200	TraesCS5D02G144200.2	molecular_function	GO:0004467	long-chain fatty acid-CoA ligase activity	Catalysis of the reaction: ATP + a long-chain fatty acid + CoA = AMP + diphosphate + an acyl-CoA; a long-chain fatty acid is a fatty acid with a chain length between C13 and C22.
TraesCS5D02G144200	TraesCS5D02G144200.1	molecular_function	GO:0004467	long-chain fatty acid-CoA ligase activity	Catalysis of the reaction: ATP + a long-chain fatty acid + CoA = AMP + diphosphate + an acyl-CoA; a long-chain fatty acid is a fatty acid with a chain length between C13 and C22.
TraesCS5D02G420300	TraesCS5D02G420300.1	molecular_function	GO:0004467	long-chain fatty acid-CoA ligase activity	Catalysis of the reaction: ATP + a long-chain fatty acid + CoA = AMP + diphosphate + an acyl-CoA; a long-chain fatty acid is a fatty acid with a chain length between C13 and C22.
TraesCS7A02G115900	TraesCS7A02G115900.1	molecular_function	GO:0004467	long-chain fatty acid-CoA ligase activity	Catalysis of the reaction: ATP + a long-chain fatty acid + CoA = AMP + diphosphate + an acyl-CoA; a long-chain fatty acid is a fatty acid with a chain length between C13 and C22.
TraesCS7B02G012700	TraesCS7B02G012700.1	molecular_function	GO:0004467	long-chain fatty acid-CoA ligase activity	Catalysis of the reaction: ATP + a long-chain fatty acid + CoA = AMP + diphosphate + an acyl-CoA; a long-chain fatty acid is a fatty acid with a chain length between C13 and C22.
TraesCS7D02G110700	TraesCS7D02G110700.1	molecular_function	GO:0004467	long-chain fatty acid-CoA ligase activity	Catalysis of the reaction: ATP + a long-chain fatty acid + CoA = AMP + diphosphate + an acyl-CoA; a long-chain fatty acid is a fatty acid with a chain length between C13 and C22.
TraesCS3B02G266100	TraesCS3B02G266100.1	molecular_function	GO:0005524	ATP binding	Binding to ATP, adenosine 5'-triphosphate, a universally important coenzyme and enzyme regulator.
TraesCS3B02G266100	TraesCS3B02G266100.1	molecular_function	GO:0016207	4-coumarate-CoA ligase activity	Catalysis of the reaction: ATP + 4-coumarate + CoA = AMP + diphosphate + 4-coumaroyl-CoA.
TraesCS5A02G411500	TraesCS5A02G411500.2	molecular_function	GO:0031957	very long-chain fatty acid-CoA ligase activity	Catalysis of the reaction: ATP + a very-long-chain fatty acid + CoA = AMP + diphosphate + an acyl-CoA; a very long-chain fatty acid is a fatty acid which has a chain length greater than C22.
TraesCS5B02G415100	TraesCS5B02G415100.1	molecular_function	GO:0031957	very long-chain fatty acid-CoA ligase activity	Catalysis of the reaction: ATP + a very-long-chain fatty acid + CoA = AMP + diphosphate + an acyl-CoA; a very long-chain fatty acid is a fatty acid which has a chain length greater than C22.
TraesCS5D02G420300	TraesCS5D02G420300.1	molecular_function	GO:0031957	very long-chain fatty acid-CoA ligase activity	Catalysis of the reaction: ATP + a very-long-chain fatty acid + CoA = AMP + diphosphate + an acyl-CoA; a very long-chain fatty acid is a fatty acid which has a chain length greater than C22.
TraesCS3B02G266100	TraesCS3B02G266100.1	molecular_function	GO:0106290	trans-cinnamate-CoA ligase activity	Catalysis of the reaction: (E)-cinnamate + ATP + CoA = (E)-cinnamoyl-CoA + AMP + diphosphate.
TraesCS1D02G077600	TraesCS1D02G077600.3
TraesCS1D02G077600	TraesCS1D02G077600.2
TraesCS3D02G237900	TraesCS3D02G237900.2
TraesCS4B02G110600	TraesCS4B02G110600.1
TraesCS4D02G128700	TraesCS4D02G128700.4
TraesCS5B02G118000	TraesCS5B02G118000.1
TraesCS5B02G131800	TraesCS5B02G131800.1
TraesCS5B02G415100	TraesCS5B02G415100.2
TraesCS5D02G129800	TraesCS5D02G129800.1

## Sheet: Table S4
Table S4. Primers used in this study.
Genes	Left primer	Left primer
GAMYB-D	CTCCTGAGCAACGACATGAA	CAGGGTGAGGGATACCAAGA
GAMYB-A	GGAGAGATGTACCGGGTGAA	AACAACCCGGTGTTCTTCTG
GAMYB-B	TTCTTCTCCGGGAACACAAC	TCAGGGTGAGGGATACCAAG
MYB65-A	CCAGTGATGCGATTCAAATG	CAGTGGGCATTTTGAAGGTT
TGA9-B	CGACAACCTGAGACAGCAAA	CTCCGGCATCATGAAATTCT
TGA9-A	TGATGCCAGAGAATGTCAGC	TGAGCCAGGCCAGTTAGTTT
TGA9-D	AGCGTAGAGGGGGATTAGGA	GTTTATCTGGCCGTGTCGTT
TaLACS1	GGCGTAGTGTTGGATCCTGT	ATTCCGGCATGTGACCTAAC
TaLACS2	GGAAACATTGGGACCTAGCA	GGATTTCACCACGAGAAGGA
TaLACS3	CTTCCACAAAGGAGCCTCAG	TGTGTAGCCTGCTTTCATGC
TaLACS5	GACATCTTCCGAATGGCAGT	AGCGCCATATATACCGCAAC
TaLACS8	TCGCAATGTCTTGGCTACAG	TCAGTCAGGGTCAATGGTGA
TaLACS11	TCGGGGAGAAATCGTTATTG	ATGATTTCGAGGCAACCATC
TaLACS16	ACAATGACCGATGCATCAAA	TTGGTTATGCCACCCTTCTC
TaLACS17	ATGGATGGTTCCACACAGGT	CAACGAGGAAGGACTCGAAG
TaLACS21	AGATTGAGCACGAGCGATTT	CCACCAACATCAACTTGCAC
TaLACS22	TCGAGTCCTTCCTTGTTGCT	TTCTTCCCGGTTTGATTCAG
TaLACS25	ATCAACAAGGGAGGACGATG	GGTCGCGTTTGGTAATGTCT
TaLACS26	AGAAGCTGCTGATGGAAGGA	GAGCAGCAATGATCCACTCA
TaLACS27	GCTTTACATCGATCGCCAAT	ACAAGGTGTGTCCCCTCAAG
